# Supplementary material for: The molecular basis, genetic control and pleiotropic effects of local gene co-expression
Source: Nat Commun. 2021 Aug 10;12:4842. doi: 10.1038/s41467-021-25129-x (PMC8355184; doi:10.1038/s41467-021-25129-x)
Supplement: Supplementary file 4 — Supplementary Data 1 [file 41467_2021_25129_MOESM4_ESM.txt]

variant_id	rs_id	traits	tissue	gene1	gene1_name	gene2	gene2_name	cop_id	distance_gene_tss	correlation	gene1_genetype	gene2_genetype
chr10_102463206_T_C	rs12570201	Age hay fever, rhinitis or eczema diagnosed,White blood cell	Adipose_Visceral_Omentum	ENSG00000272933.1	RP11-47A8.5	ENSG00000171206.13	TRIM8	ENSG00000171206|ENSG00000272933	356	0.41364	lincRNA	protein_coding
chr10_102467904_T_C	rs12763794	Age hay fever, rhinitis or eczema diagnosed,White blood cell	Esophagus_Gastroesophageal_Junction	ENSG00000138111.14	MFSD13A	ENSG00000214435.7	AS3MT	ENSG00000138111|ENSG00000214435	408121	0.23841	protein_coding	protein_coding
chr10_102469300_C_CA	rs35597970	Age hay fever, rhinitis or eczema diagnosed,White blood cell	Spleen	ENSG00000138111.14	CUEDC2	ENSG00000107874.10	MFSD13A	ENSG00000107874|ENSG00000138111	28734	0.35257	protein_coding	protein_coding
chr10_102471905_G_C	rs7081467	Age hay fever, rhinitis or eczema diagnosed,White blood cell	Nerve_Tibial	ENSG00000138111.14	MFSD13A	ENSG00000166275.15	BORCS7	ENSG00000138111|ENSG00000166275	392828	0.18245	protein_coding	protein_coding
chr10_102471905_G_C	rs7081467	Age hay fever, rhinitis or eczema diagnosed,White blood cell	Nerve_Tibial	ENSG00000138111.14	MFSD13A	ENSG00000214435.7	AS3MT	ENSG00000138111|ENSG00000214435	408121	0.27711	protein_coding	protein_coding
chr10_102474333_C_G	rs11593971	Age hay fever, rhinitis or eczema diagnosed,White blood cell	Thyroid	ENSG00000138111.14	FBXL15	ENSG00000107872.12	MFSD13A	ENSG00000107872|ENSG00000138111	42206	0.20442	protein_coding	protein_coding
chr10_102474333_C_G	rs11593971	Age hay fever, rhinitis or eczema diagnosed,White blood cell	Thyroid	ENSG00000138111.14	C10orf95	ENSG00000120055.7	MFSD13A	ENSG00000120055|ENSG00000138111	9997	0.27448	protein_coding	protein_coding
chr10_102474333_C_G	rs11593971	Age hay fever, rhinitis or eczema diagnosed,White blood cell	Prostate	ENSG00000138111.14	MFSD13A	ENSG00000214435.7	AS3MT	ENSG00000138111|ENSG00000214435	408121	0.29559	protein_coding	protein_coding
chr10_102476930_A_G	rs1056744	Age hay fever, rhinitis or eczema diagnosed,White blood cell	Colon_Sigmoid	ENSG00000138111.14	MFSD13A	ENSG00000138107.12	ACTR1A	ENSG00000138107|ENSG00000138111	41316	0.29773	protein_coding	protein_coding
chr10_102476930_A_G	rs1056744	Age hay fever, rhinitis or eczema diagnosed,White blood cell	Breast_Mammary_Tissue	ENSG00000171206.13	RP11-47A8.5	ENSG00000272933.1	TRIM8	ENSG00000171206|ENSG00000272933	356	0.40825	lincRNA	protein_coding
chr10_102622916_A_G	rs11191353	Age hay fever, rhinitis or eczema diagnosed,White blood cell	Skin_Not_Sun_Exposed_Suprapubic	ENSG00000171206.13	RP11-47A8.5	ENSG00000272933.1	TRIM8	ENSG00000171206|ENSG00000272933	356	0.34926	lincRNA	protein_coding
chr10_102640355_T_C	rs10883756	Age hay fever, rhinitis or eczema diagnosed,White blood cell	Adipose_Visceral_Omentum	ENSG00000171206.13	TRIM8	ENSG00000138175.8	ARL3	ENSG00000138175|ENSG00000171206	69911	0.23976	protein_coding	protein_coding
chr10_102640355_T_C	rs10883756	Age hay fever, rhinitis or eczema diagnosed,White blood cell	Adipose_Visceral_Omentum	ENSG00000171206.13	TRIM8	ENSG00000166272.16	WBP1L	ENSG00000166272|ENSG00000171206	99474	0.24109	protein_coding	protein_coding
chr10_102640355_T_C	rs10883756	Age hay fever, rhinitis or eczema diagnosed,White blood cell	Adipose_Visceral_Omentum	ENSG00000171206.13	RP11-47A8.5	ENSG00000272933.1	TRIM8	ENSG00000171206|ENSG00000272933	356	0.41364	lincRNA	protein_coding
chr10_102640355_T_C	rs10883756	Age hay fever, rhinitis or eczema diagnosed,White blood cell	Lung	ENSG00000171206.13	RP11-47A8.5	ENSG00000272933.1	TRIM8	ENSG00000171206|ENSG00000272933	356	0.37178	lincRNA	protein_coding
chr10_102825368_C_A	rs4919683	BMI,Systolic blood pressure	Nerve_Tibial	ENSG00000272912.1	AS3MT	ENSG00000214435.7	RP11-724N1.1	ENSG00000214435|ENSG00000272912	45069	0.20502	protein_coding	lincRNA
chr10_102843831_A_G	rs10883785	BMI,Systolic blood pressure	Artery_Tibial	ENSG00000076685.18	AS3MT	ENSG00000214435.7	NT5C2	ENSG00000076685|ENSG00000214435	323790	0.18993	protein_coding	protein_coding
chr10_102846135_G_A	rs4919689	BMI,Systolic blood pressure	Minor_Salivary_Gland	ENSG00000214435.7	BORCS7	ENSG00000166275.15	AS3MT	ENSG00000166275|ENSG00000214435	15293	0.37802	protein_coding	protein_coding
chr10_102861311_A_G	rs12241517	BMI,Systolic blood pressure	Thyroid	ENSG00000214435.7	CYP17A1	ENSG00000148795.6	AS3MT	ENSG00000148795|ENSG00000214435	31983	0.27629	protein_coding	protein_coding
chr10_102861311_A_G	rs12241517	BMI,Systolic blood pressure	Breast_Mammary_Tissue	ENSG00000214435.7	BORCS7	ENSG00000166275.15	AS3MT	ENSG00000166275|ENSG00000214435	15293	0.49531	protein_coding	protein_coding
chr10_102861311_A_G	rs12241517	BMI,Systolic blood pressure	Pituitary	ENSG00000214435.7	BORCS7	ENSG00000166275.15	AS3MT	ENSG00000166275|ENSG00000214435	15293	0.3354	protein_coding	protein_coding
chr10_102861311_A_G	rs12241517	BMI,Systolic blood pressure	Thyroid	ENSG00000214435.7	BORCS7	ENSG00000166275.15	AS3MT	ENSG00000166275|ENSG00000214435	15293	0.53338	protein_coding	protein_coding
chr10_102861311_A_G	rs12241517	BMI,Systolic blood pressure	Colon_Sigmoid	ENSG00000272912.1	AS3MT	ENSG00000214435.7	RP11-724N1.1	ENSG00000214435|ENSG00000272912	45069	0.25659	protein_coding	lincRNA
chr10_102861311_A_G	rs12241517	BMI,Systolic blood pressure	Esophagus_Gastroesophageal_Junction	ENSG00000272912.1	AS3MT	ENSG00000214435.7	RP11-724N1.1	ENSG00000214435|ENSG00000272912	45069	0.30833	protein_coding	lincRNA
chr10_102866129_G_A	rs11191424	BMI,Systolic blood pressure	Esophagus_Gastroesophageal_Junction	ENSG00000214435.7	MFSD13A	ENSG00000138111.14	AS3MT	ENSG00000138111|ENSG00000214435	408121	0.23841	protein_coding	protein_coding
chr10_102866129_G_A	rs11191424	BMI,Systolic blood pressure	Prostate	ENSG00000214435.7	MFSD13A	ENSG00000138111.14	AS3MT	ENSG00000138111|ENSG00000214435	408121	0.29559	protein_coding	protein_coding
chr10_102866129_G_A	rs11191424	BMI,Systolic blood pressure	Skin_Sun_Exposed_Lower_leg	ENSG00000214435.7	AS3MT	ENSG00000148842.17	CNNM2	ENSG00000148842|ENSG00000214435	48777	0.1611	protein_coding	protein_coding
chr10_102866129_G_A	rs11191424	BMI,Systolic blood pressure	Brain_Cerebellar_Hemisphere	ENSG00000214435.7	BORCS7	ENSG00000166275.15	AS3MT	ENSG00000166275|ENSG00000214435	15293	0.56939	protein_coding	protein_coding
chr10_102866129_G_A	rs11191424	BMI,Systolic blood pressure	Brain_Cerebellum	ENSG00000214435.7	BORCS7	ENSG00000166275.15	AS3MT	ENSG00000166275|ENSG00000214435	15293	0.60046	protein_coding	protein_coding
chr10_102866129_G_A	rs11191424	BMI,Systolic blood pressure	Brain_Hypothalamus	ENSG00000214435.7	BORCS7	ENSG00000166275.15	AS3MT	ENSG00000166275|ENSG00000214435	15293	0.43308	protein_coding	protein_coding
chr10_102866129_G_A	rs11191424	BMI,Systolic blood pressure	Brain_Putamen_basal_ganglia	ENSG00000214435.7	BORCS7	ENSG00000166275.15	AS3MT	ENSG00000166275|ENSG00000214435	15293	0.49163	protein_coding	protein_coding
chr10_102866129_G_A	rs11191424	BMI,Systolic blood pressure	Esophagus_Gastroesophageal_Junction	ENSG00000214435.7	BORCS7	ENSG00000166275.15	AS3MT	ENSG00000166275|ENSG00000214435	15293	0.54626	protein_coding	protein_coding
chr10_102866129_G_A	rs11191424	BMI,Systolic blood pressure	Prostate	ENSG00000214435.7	BORCS7	ENSG00000166275.15	AS3MT	ENSG00000166275|ENSG00000214435	15293	0.31578	protein_coding	protein_coding
chr10_102866129_G_A	rs11191424	BMI,Systolic blood pressure	Skin_Sun_Exposed_Lower_leg	ENSG00000214435.7	BORCS7	ENSG00000166275.15	AS3MT	ENSG00000166275|ENSG00000214435	15293	0.46027	protein_coding	protein_coding
chr10_102866129_G_A	rs11191424	BMI,Systolic blood pressure	Brain_Cerebellar_Hemisphere	ENSG00000272912.1	BORCS7	ENSG00000166275.15	RP11-724N1.1	ENSG00000166275|ENSG00000272912	60362	0.46976	protein_coding	lincRNA
chr10_102866129_G_A	rs11191424	BMI,Systolic blood pressure	Brain_Cerebellum	ENSG00000272912.1	BORCS7	ENSG00000166275.15	RP11-724N1.1	ENSG00000166275|ENSG00000272912	60362	0.39356	protein_coding	lincRNA
chr10_102866129_G_A	rs11191424	BMI,Systolic blood pressure	Brain_Cerebellar_Hemisphere	ENSG00000214435.7	AS3MT	ENSG00000272912.1	RP11-724N1.1	ENSG00000214435|ENSG00000272912	45069	0.58846	protein_coding	lincRNA
chr10_102866129_G_A	rs11191424	BMI,Systolic blood pressure	Brain_Cerebellar_Hemisphere	ENSG00000272912.1	AS3MT	ENSG00000214435.7	RP11-724N1.1	ENSG00000214435|ENSG00000272912	45069	0.58846	protein_coding	lincRNA
chr10_102866129_G_A	rs11191424	BMI,Systolic blood pressure	Brain_Cerebellum	ENSG00000214435.7	AS3MT	ENSG00000272912.1	RP11-724N1.1	ENSG00000214435|ENSG00000272912	45069	0.58321	protein_coding	lincRNA
chr10_102866129_G_A	rs11191424	BMI,Systolic blood pressure	Brain_Cerebellum	ENSG00000272912.1	AS3MT	ENSG00000214435.7	RP11-724N1.1	ENSG00000214435|ENSG00000272912	45069	0.58321	protein_coding	lincRNA
chr10_102866129_G_A	rs11191424	BMI,Systolic blood pressure	Brain_Hypothalamus	ENSG00000214435.7	AS3MT	ENSG00000272912.1	RP11-724N1.1	ENSG00000214435|ENSG00000272912	45069	0.36561	protein_coding	lincRNA
chr10_102866129_G_A	rs11191424	BMI,Systolic blood pressure	Esophagus_Gastroesophageal_Junction	ENSG00000214435.7	AS3MT	ENSG00000272912.1	RP11-724N1.1	ENSG00000214435|ENSG00000272912	45069	0.30833	protein_coding	lincRNA
chr10_102866129_G_A	rs11191424	BMI,Systolic blood pressure	Prostate	ENSG00000214435.7	AS3MT	ENSG00000272912.1	RP11-724N1.1	ENSG00000214435|ENSG00000272912	45069	0.36876	protein_coding	lincRNA
chr10_102869116_A_G	rs7085104	BMI,Systolic blood pressure	Esophagus_Mucosa	ENSG00000214435.7	SUFU	ENSG00000107882.11	AS3MT	ENSG00000107882|ENSG00000214435	365529	0.18592	protein_coding	protein_coding
chr10_102869116_A_G	rs7085104	BMI,Systolic blood pressure	Brain_Spinal_cord_cervical_c-1	ENSG00000214435.7	BORCS7	ENSG00000166275.15	AS3MT	ENSG00000166275|ENSG00000214435	15293	0.48499	protein_coding	protein_coding
chr10_102869116_A_G	rs7085104	BMI,Systolic blood pressure	Esophagus_Mucosa	ENSG00000214435.7	BORCS7	ENSG00000166275.15	AS3MT	ENSG00000166275|ENSG00000214435	15293	0.48101	protein_coding	protein_coding
chr10_102869116_A_G	rs7085104	BMI,Systolic blood pressure	Esophagus_Muscularis	ENSG00000214435.7	BORCS7	ENSG00000166275.15	AS3MT	ENSG00000166275|ENSG00000214435	15293	0.46151	protein_coding	protein_coding
chr10_102869116_A_G	rs7085104	BMI,Systolic blood pressure	Muscle_Skeletal	ENSG00000166275.15	BORCS7	ENSG00000214435.7	AS3MT	ENSG00000166275|ENSG00000214435	15293	0.20761	protein_coding	protein_coding
chr10_102869116_A_G	rs7085104	BMI,Systolic blood pressure	Muscle_Skeletal	ENSG00000214435.7	BORCS7	ENSG00000166275.15	AS3MT	ENSG00000166275|ENSG00000214435	15293	0.20761	protein_coding	protein_coding
chr10_102869116_A_G	rs7085104	BMI,Systolic blood pressure	Ovary	ENSG00000214435.7	BORCS7	ENSG00000166275.15	AS3MT	ENSG00000166275|ENSG00000214435	15293	0.38618	protein_coding	protein_coding
chr10_102869116_A_G	rs7085104	BMI,Systolic blood pressure	Skin_Not_Sun_Exposed_Suprapubic	ENSG00000214435.7	BORCS7	ENSG00000166275.15	AS3MT	ENSG00000166275|ENSG00000214435	15293	0.52478	protein_coding	protein_coding
chr10_102869116_A_G	rs7085104	BMI,Systolic blood pressure	Whole_Blood	ENSG00000214435.7	BORCS7	ENSG00000166275.15	AS3MT	ENSG00000166275|ENSG00000214435	15293	0.19215	protein_coding	protein_coding
chr10_102869116_A_G	rs7085104	BMI,Systolic blood pressure	Esophagus_Muscularis	ENSG00000214435.7	AS3MT	ENSG00000272912.1	RP11-724N1.1	ENSG00000214435|ENSG00000272912	45069	0.21762	protein_coding	lincRNA
chr10_102869116_A_G	rs7085104	BMI,Systolic blood pressure	Prostate	ENSG00000272912.1	AS3MT	ENSG00000214435.7	RP11-724N1.1	ENSG00000214435|ENSG00000272912	45069	0.36876	protein_coding	lincRNA
chr10_102869116_A_G	rs7085104	BMI,Systolic blood pressure	Uterus	ENSG00000214435.7	AS3MT	ENSG00000272912.1	RP11-724N1.1	ENSG00000214435|ENSG00000272912	45069	0.339	protein_coding	lincRNA
chr10_102876898_G_C	rs3740393	Systolic blood pressure,Birth weight	Pancreas	ENSG00000214435.7	BORCS7	ENSG00000166275.15	AS3MT	ENSG00000166275|ENSG00000214435	15293	0.53196	protein_coding	protein_coding
chr10_102920700_CA_C	rs35431242	Systolic blood pressure,Birth weight	Esophagus_Muscularis	ENSG00000272912.1	AS3MT	ENSG00000214435.7	RP11-724N1.1	ENSG00000214435|ENSG00000272912	45069	0.21762	protein_coding	lincRNA
chr10_103090875_G_A	rs3736922	Systolic blood pressure,Birth weight	Thyroid	ENSG00000148795.6	CYP17A1	ENSG00000214435.7	AS3MT	ENSG00000148795|ENSG00000214435	31983	0.27629	protein_coding	protein_coding
chr10_103107106_C_T	rs7896519	BMI,Birth weight,Systolic blood pressure	Small_Intestine_Terminal_Ileum	ENSG00000214435.7	BORCS7	ENSG00000166275.15	AS3MT	ENSG00000166275|ENSG00000214435	15293	0.53548	protein_coding	protein_coding
chr10_103169618_CA_C	rs80251802	Systolic blood pressure,Birth weight	Whole_Blood	ENSG00000148842.17	CNNM2	ENSG00000076685.18	NT5C2	ENSG00000076685|ENSG00000148842	275013	0.1614	protein_coding	protein_coding
chr10_103182487_T_G	rs34747231	Red blood cell count,Birth weight,Hypertension,Sleeplessness insomnia,BMI,Systolic blood pressure	Artery_Tibial	ENSG00000148842.17	CNNM2	ENSG00000076685.18	NT5C2	ENSG00000076685|ENSG00000148842	275013	0.37123	protein_coding	protein_coding
chr10_103881220_C_T	rs7100920	Systolic blood pressure,Red blood cell count	Whole_Blood	ENSG00000107960.10	STN1	ENSG00000065613.13	SLK	ENSG00000065613|ENSG00000107960	48996	0.30325	protein_coding	protein_coding
chr10_103909864_T_C	rs12765878	Systolic blood pressure,Red blood cell count	Muscle_Skeletal	ENSG00000065613.13	SH3PXD2A	ENSG00000107957.16	SLK	ENSG00000065613|ENSG00000107957	111658	0.17685	protein_coding	protein_coding
chr10_103909864_T_C	rs12765878	Systolic blood pressure,Red blood cell count	Muscle_Skeletal	ENSG00000065613.13	STN1	ENSG00000107960.10	SLK	ENSG00000065613|ENSG00000107960	48996	0.17532	protein_coding	protein_coding
chr10_116955855_C_T	rs7077565	BMI,Body fat percentage	Artery_Tibial	ENSG00000187164.19	ENO4	ENSG00000188316.13	SHTN1	ENSG00000187164|ENSG00000188316	277074	0.1679	protein_coding	protein_coding
chr10_45727276_C_G	rs10793625	Red blood cell count,Cholelithiasis	Brain_Spinal_cord_cervical_c-1	ENSG00000172661.17	43898	ENSG00000165406.15	WASHC2C	ENSG00000165406|ENSG00000172661	132326	0.3905	protein_coding	protein_coding
chr10_94337109_T_C	rs11187883	Systolic blood pressure,Hypertension,Body fat percentage	Thyroid	ENSG00000173145.11	NOC3L	ENSG00000108239.8	TBC1D12	ENSG00000108239|ENSG00000173145	39545	0.20867	protein_coding	protein_coding
chr10_94381850_A_G	rs581165	Systolic blood pressure,Red blood cell count,White blood cell	Brain_Cerebellar_Hemisphere	ENSG00000119969.14	SLC35G1	ENSG00000176273.14	HELLS	ENSG00000119969|ENSG00000176273	607461	0.36687	protein_coding	protein_coding
chr10_94488879_T_G	rs2095380	Systolic blood pressure,Red blood cell count,White blood cell	Adipose_Subcutaneous	ENSG00000119969.14	HELLS	ENSG00000173124.14	ACSM6	ENSG00000119969|ENSG00000173124	692766	0.17456	protein_coding	protein_coding
chr10_94545747_T_C	rs2274096	Systolic blood pressure,Red blood cell count,White blood cell	Skin_Sun_Exposed_Lower_leg	ENSG00000119969.14	HELLS	ENSG00000107438.8	PDLIM1	ENSG00000107438|ENSG00000119969	789590	0.16607	protein_coding	protein_coding
chr10_94554347_G_A	rs11188020	Systolic blood pressure,White blood cell	Esophagus_Muscularis	ENSG00000119969.14	HELLS	ENSG00000107438.8	PDLIM1	ENSG00000107438|ENSG00000119969	789590	0.17305	protein_coding	protein_coding
chr10_97334679_G_A	rs1890966	White blood cell,Fluid Intelligence	Testis	ENSG00000181274.6	FRAT2	ENSG00000171307.18	ZDHHC16	ENSG00000171307|ENSG00000181274	111568	0.30877	protein_coding	protein_coding
chr11_100679599_T_A	rs2055449	Systolic blood pressure,Hypertension	Adipose_Subcutaneous	ENSG00000165895.17	ARHGAP42	ENSG00000170647.3	TMEM133	ENSG00000165895|ENSG00000170647	253546	0.72509	protein_coding	protein_coding
chr11_100684912_A_G	rs61908738	Systolic blood pressure,White blood cell	Colon_Sigmoid	ENSG00000165895.17	ARHGAP42	ENSG00000170647.3	TMEM133	ENSG00000165895|ENSG00000170647	253546	0.57754	protein_coding	protein_coding
chr11_100684912_A_G	rs61908738	Systolic blood pressure,White blood cell	Muscle_Skeletal	ENSG00000165895.17	ARHGAP42	ENSG00000170647.3	TMEM133	ENSG00000165895|ENSG00000170647	253546	0.82972	protein_coding	protein_coding
chr11_100684912_A_G	rs61908738	Systolic blood pressure,White blood cell	Muscle_Skeletal	ENSG00000170647.3	ARHGAP42	ENSG00000165895.17	TMEM133	ENSG00000165895|ENSG00000170647	253546	0.82972	protein_coding	protein_coding
chr11_100686690_G_C	rs12280935	Systolic blood pressure,Hypertension	Thyroid	ENSG00000165895.17	ARHGAP42	ENSG00000170647.3	TMEM133	ENSG00000165895|ENSG00000170647	253546	0.63031	protein_coding	protein_coding
chr11_100699329_C_G	rs61621482	Systolic blood pressure,White blood cell	Heart_Atrial_Appendage	ENSG00000165895.17	ARHGAP42	ENSG00000170647.3	TMEM133	ENSG00000165895|ENSG00000170647	253546	0.60733	protein_coding	protein_coding
chr11_100699376_T_C	rs57637131	Systolic blood pressure,White blood cell	Skin_Not_Sun_Exposed_Suprapubic	ENSG00000165895.17	ARHGAP42	ENSG00000170647.3	TMEM133	ENSG00000165895|ENSG00000170647	253546	0.65764	protein_coding	protein_coding
chr11_100702389_G_A	rs1216743	Systolic blood pressure,Hypertension,Coronary atherosclerosis,Ischemic Heart Disease	Artery_Coronary	ENSG00000170647.3	ARHGAP42	ENSG00000165895.17	TMEM133	ENSG00000165895|ENSG00000170647	253546	0.82277	protein_coding	protein_coding
chr11_100704964_GGTGAGCCTGA_G	rs143676766	Systolic blood pressure,White blood cell	Lung	ENSG00000170647.3	ARHGAP42	ENSG00000165895.17	TMEM133	ENSG00000165895|ENSG00000170647	253546	0.72536	protein_coding	protein_coding
chr11_100710589_G_A	rs1234988	Systolic blood pressure,Hypertension,Coronary atherosclerosis,Ischemic Heart Disease	Artery_Coronary	ENSG00000165895.17	ARHGAP42	ENSG00000170647.3	TMEM133	ENSG00000165895|ENSG00000170647	253546	0.82277	protein_coding	protein_coding
chr11_100711968_A_G	rs2298609	Systolic blood pressure,Hypertension	Nerve_Tibial	ENSG00000165895.17	ARHGAP42	ENSG00000170647.3	TMEM133	ENSG00000165895|ENSG00000170647	253546	0.73916	protein_coding	protein_coding
chr11_100722807_G_C	rs633185	Systolic blood pressure,Hypertension,Coronary atherosclerosis,Ischemic Heart Disease	Adipose_Subcutaneous	ENSG00000170647.3	ARHGAP42	ENSG00000165895.17	TMEM133	ENSG00000165895|ENSG00000170647	253546	0.72509	protein_coding	protein_coding
chr11_100739815_T_C	rs604723	Systolic blood pressure,Hypertension,Coronary atherosclerosis,Ischemic Heart Disease	Artery_Aorta	ENSG00000165895.17	ARHGAP42	ENSG00000170647.3	TMEM133	ENSG00000165895|ENSG00000170647	253546	0.75777	protein_coding	protein_coding
chr11_100739815_T_C	rs604723	Systolic blood pressure,Hypertension,Coronary atherosclerosis,Ischemic Heart Disease	Artery_Aorta	ENSG00000170647.3	ARHGAP42	ENSG00000165895.17	TMEM133	ENSG00000165895|ENSG00000170647	253546	0.75777	protein_coding	protein_coding
chr11_100739815_T_C	rs604723	Systolic blood pressure,Hypertension,Coronary atherosclerosis,Ischemic Heart Disease	Artery_Tibial	ENSG00000165895.17	ARHGAP42	ENSG00000170647.3	TMEM133	ENSG00000165895|ENSG00000170647	253546	0.88407	protein_coding	protein_coding
chr11_100739815_T_C	rs604723	Systolic blood pressure,Hypertension,Coronary atherosclerosis,Ischemic Heart Disease	Artery_Tibial	ENSG00000170647.3	ARHGAP42	ENSG00000165895.17	TMEM133	ENSG00000165895|ENSG00000170647	253546	0.88407	protein_coding	protein_coding
chr11_100742357_C_CTG	rs10686612	Systolic blood pressure,Hypertension	Heart_Atrial_Appendage	ENSG00000170647.3	ARHGAP42	ENSG00000165895.17	TMEM133	ENSG00000165895|ENSG00000170647	253546	0.60733	protein_coding	protein_coding
chr11_100748595_G_T	rs61910508	Systolic blood pressure,White blood cell	Pancreas	ENSG00000170647.3	ARHGAP42	ENSG00000165895.17	TMEM133	ENSG00000165895|ENSG00000170647	253546	0.3679	protein_coding	protein_coding
chr11_100761177_C_G	rs4754698	Systolic blood pressure,Hypertension	Breast_Mammary_Tissue	ENSG00000170647.3	ARHGAP42	ENSG00000165895.17	TMEM133	ENSG00000165895|ENSG00000170647	253546	0.74414	protein_coding	protein_coding
chr11_100767524_G_A	rs667575	Systolic blood pressure,Hypertension,Ischemic Heart Disease	Heart_Left_Ventricle	ENSG00000165895.17	ARHGAP42	ENSG00000170647.3	TMEM133	ENSG00000165895|ENSG00000170647	253546	0.49469	protein_coding	protein_coding
chr11_10309764_G_A	rs7944706	Red blood cell count,Body fat percentage	Skin_Sun_Exposed_Lower_leg	ENSG00000148926.9	SWAP70	ENSG00000133789.14	ADM	ENSG00000133789|ENSG00000148926	640603	0.14715	protein_coding	protein_coding
chr11_10309764_G_A	rs7944706	Red blood cell count,Body fat percentage	Skin_Sun_Exposed_Lower_leg	ENSG00000148926.9	RP11-540A21.2	ENSG00000245522.2	ADM	ENSG00000148926|ENSG00000245522	545147	0.2916	lincRNA	protein_coding
chr11_103802566_T_A	rs2839812	Coronary atherosclerosis,Ischemic Heart Disease	Artery_Aorta	ENSG00000170962.12	RP11-563P16.1	ENSG00000254987.1	PDGFD	ENSG00000170962|ENSG00000254987	269108	0.21901	lincRNA	protein_coding
chr11_108184195_G_A	rs11212543	Red blood cell count,White blood cell	Whole_Blood	ENSG00000149311.18	NPAT	ENSG00000149308.16	ATM	ENSG00000149308|ENSG00000149311	13900	0.16064	protein_coding	protein_coding
chr11_113358943_T_C	rs7939992	Body fat percentage,Neuroticism	Brain_Caudate_basal_ganglia	ENSG00000149292.16	TTC12	ENSG00000149295.13	DRD2	ENSG00000149292|ENSG00000149295	160860	0.3693	protein_coding	protein_coding
chr11_113358943_T_C	rs7939992	Body fat percentage,Neuroticism	Esophagus_Mucosa	ENSG00000149292.16	TTC12	ENSG00000170209.4	ANKK1	ENSG00000149292|ENSG00000170209	73262	0.28089	protein_coding	protein_coding
chr11_113371579_T_C	rs2155463	Body fat percentage,Neuroticism	Esophagus_Mucosa	ENSG00000170209.4	TTC12	ENSG00000149292.16	ANKK1	ENSG00000149292|ENSG00000170209	73262	0.28089	protein_coding	protein_coding
chr11_119030552_C_T	rs3759012	BMI,Body fat percentage	Cells_Cultured_fibroblasts	ENSG00000137700.17	SLC37A4	ENSG00000256269.7	HMBS	ENSG00000137700|ENSG00000256269	53960	0.2016	protein_coding	protein_coding
chr11_119030552_C_T	rs3759012	BMI,Body fat percentage	Testis	ENSG00000149428.18	HYOU1	ENSG00000160695.14	VPS11	ENSG00000149428|ENSG00000160695	10497	0.27967	protein_coding	protein_coding
chr11_119031899_A_T	rs10790280	BMI,Body fat percentage	Artery_Tibial	ENSG00000137700.17	SLC37A4	ENSG00000256269.7	HMBS	ENSG00000137700|ENSG00000256269	53960	0.18363	protein_coding	protein_coding
chr11_119031899_A_T	rs10790280	BMI,Body fat percentage	Heart_Atrial_Appendage	ENSG00000137700.17	SLC37A4	ENSG00000256269.7	HMBS	ENSG00000137700|ENSG00000256269	53960	0.23419	protein_coding	protein_coding
chr11_119032329_T_G	rs10892324	BMI,Body fat percentage	Testis	ENSG00000160695.14	HYOU1	ENSG00000149428.18	VPS11	ENSG00000149428|ENSG00000160695	10497	0.27967	protein_coding	protein_coding
chr11_119045232_A_G	rs1043314	BMI,Body fat percentage	Adipose_Visceral_Omentum	ENSG00000160695.14	RP11-110I1.14	ENSG00000271751.1	VPS11	ENSG00000160695|ENSG00000271751	2022	0.22285	lincRNA	protein_coding
chr11_119048420_G_A	rs2276060	BMI,Body fat percentage	Skin_Sun_Exposed_Lower_leg	ENSG00000137700.17	SLC37A4	ENSG00000256269.7	HMBS	ENSG00000137700|ENSG00000256269	53960	0.16723	protein_coding	protein_coding
chr11_119057538_G_A	rs11217133	BMI,Body fat percentage	Pituitary	ENSG00000271751.1	RP11-110I1.14	ENSG00000160695.14	VPS11	ENSG00000160695|ENSG00000271751	2022	0.32408	lincRNA	protein_coding
chr11_119059624_C_T	rs11217136	BMI,Body fat percentage	Brain_Nucleus_accumbens_basal_ganglia	ENSG00000271751.1	RP11-110I1.14	ENSG00000160695.14	VPS11	ENSG00000160695|ENSG00000271751	2022	0.32117	lincRNA	protein_coding
chr11_119066395_A_T	rs550974	BMI,Body fat percentage	Adipose_Visceral_Omentum	ENSG00000271751.1	RP11-110I1.14	ENSG00000160695.14	VPS11	ENSG00000160695|ENSG00000271751	2022	0.22285	lincRNA	protein_coding
chr11_119066395_A_T	rs550974	BMI,Body fat percentage	Brain_Caudate_basal_ganglia	ENSG00000271751.1	RP11-110I1.14	ENSG00000160695.14	VPS11	ENSG00000160695|ENSG00000271751	2022	0.31525	lincRNA	protein_coding
chr11_119066395_A_T	rs550974	BMI,Body fat percentage	Nerve_Tibial	ENSG00000271751.1	RP11-110I1.14	ENSG00000160695.14	VPS11	ENSG00000160695|ENSG00000271751	2022	0.18141	lincRNA	protein_coding
chr11_119066395_A_T	rs550974	BMI,Body fat percentage	Thyroid	ENSG00000271751.1	RP11-110I1.14	ENSG00000160695.14	VPS11	ENSG00000160695|ENSG00000271751	2022	0.18365	lincRNA	protein_coding
chr11_119067677_C_A	rs1784459	BMI,Body fat percentage	Pituitary	ENSG00000160695.14	RP11-110I1.14	ENSG00000271751.1	VPS11	ENSG00000160695|ENSG00000271751	2022	0.32408	lincRNA	protein_coding
chr11_119072218_G_A	rs685044	BMI,Body fat percentage	Thyroid	ENSG00000160695.14	RP11-110I1.14	ENSG00000271751.1	VPS11	ENSG00000160695|ENSG00000271751	2022	0.18365	lincRNA	protein_coding
chr11_119078621_C_T	rs1177562	BMI,Body fat percentage	Brain_Hypothalamus	ENSG00000271751.1	RP11-110I1.14	ENSG00000160695.14	VPS11	ENSG00000160695|ENSG00000271751	2022	0.37672	lincRNA	protein_coding
chr11_119080932_T_A	rs2508948	BMI,Body fat percentage	Brain_Cerebellum	ENSG00000160695.14	VPS11	ENSG00000110395.6	CBL	ENSG00000110395|ENSG00000160695	138577	0.2886	protein_coding	protein_coding
chr11_119080932_T_A	rs2508948	BMI,Body fat percentage	Artery_Tibial	ENSG00000160695.14	VPS11	ENSG00000188486.3	H2AFX	ENSG00000160695|ENSG00000188486	27768	0.20157	protein_coding	protein_coding
chr11_119080932_T_A	rs2508948	BMI,Body fat percentage	Nerve_Tibial	ENSG00000160695.14	RP11-110I1.14	ENSG00000271751.1	VPS11	ENSG00000160695|ENSG00000271751	2022	0.18141	lincRNA	protein_coding
chr11_119081463_A_G	rs15818	BMI,Body fat percentage	Brain_Caudate_basal_ganglia	ENSG00000160695.14	RP11-110I1.14	ENSG00000271751.1	VPS11	ENSG00000160695|ENSG00000271751	2022	0.31525	lincRNA	protein_coding
chr11_119081463_A_G	rs15818	BMI,Body fat percentage	Brain_Hypothalamus	ENSG00000160695.14	RP11-110I1.14	ENSG00000271751.1	VPS11	ENSG00000160695|ENSG00000271751	2022	0.37672	lincRNA	protein_coding
chr11_119081463_A_G	rs15818	BMI,Body fat percentage	Brain_Nucleus_accumbens_basal_ganglia	ENSG00000160695.14	RP11-110I1.14	ENSG00000271751.1	VPS11	ENSG00000160695|ENSG00000271751	2022	0.32117	lincRNA	protein_coding
chr11_119081463_A_G	rs15818	BMI,Body fat percentage	Thyroid	ENSG00000256269.7	HMBS	ENSG00000172273.12	HINFP	ENSG00000172273|ENSG00000256269	36721	0.1957	protein_coding	protein_coding
chr11_119081661_A_G	rs4614	BMI,Body fat percentage	Muscle_Skeletal	ENSG00000160695.14	VPS11	ENSG00000173456.4	RNF26	ENSG00000160695|ENSG00000173456	266828	0.17086	protein_coding	protein_coding
chr11_119081661_A_G	rs4614	BMI,Body fat percentage	Muscle_Skeletal	ENSG00000160695.14	VPS11	ENSG00000256269.7	HMBS	ENSG00000160695|ENSG00000256269	17167	0.32466	protein_coding	protein_coding
chr11_119082492_C_T	rs7127212	BMI,Body fat percentage	Muscle_Skeletal	ENSG00000256269.7	VPS11	ENSG00000160695.14	HMBS	ENSG00000160695|ENSG00000256269	17167	0.32466	protein_coding	protein_coding
chr11_119083356_T_C	rs7938944	BMI,Body fat percentage	Cells_Cultured_fibroblasts	ENSG00000256269.7	SLC37A4	ENSG00000137700.17	HMBS	ENSG00000137700|ENSG00000256269	53960	0.2016	protein_coding	protein_coding
chr11_119083356_T_C	rs7938944	BMI,Body fat percentage	Heart_Atrial_Appendage	ENSG00000256269.7	SLC37A4	ENSG00000137700.17	HMBS	ENSG00000137700|ENSG00000256269	53960	0.23419	protein_coding	protein_coding
chr11_119083356_T_C	rs7938944	BMI,Body fat percentage	Cells_Cultured_fibroblasts	ENSG00000256269.7	VPS11	ENSG00000160695.14	HMBS	ENSG00000160695|ENSG00000256269	17167	0.17905	protein_coding	protein_coding
chr11_119083356_T_C	rs7938944	BMI,Body fat percentage	Heart_Atrial_Appendage	ENSG00000256269.7	VPS11	ENSG00000160695.14	HMBS	ENSG00000160695|ENSG00000256269	17167	0.25183	protein_coding	protein_coding
chr11_119083484_G_C	rs7952700	BMI,Body fat percentage	Skin_Sun_Exposed_Lower_leg	ENSG00000256269.7	SLC37A4	ENSG00000137700.17	HMBS	ENSG00000137700|ENSG00000256269	53960	0.16723	protein_coding	protein_coding
chr11_119086381_G_A	rs1799991	BMI,Body fat percentage	Brain_Substantia_nigra	ENSG00000160695.14	RP11-110I1.14	ENSG00000271751.1	VPS11	ENSG00000160695|ENSG00000271751	2022	0.43453	lincRNA	protein_coding
chr11_119087417_C_A	rs1799993	BMI,Body fat percentage	Artery_Tibial	ENSG00000256269.7	SLC37A4	ENSG00000137700.17	HMBS	ENSG00000137700|ENSG00000256269	53960	0.18363	protein_coding	protein_coding
chr11_119087417_C_A	rs1799993	BMI,Body fat percentage	Heart_Left_Ventricle	ENSG00000256269.7	VPS11	ENSG00000160695.14	HMBS	ENSG00000160695|ENSG00000256269	17167	0.2998	protein_coding	protein_coding
chr11_119087417_C_A	rs1799993	BMI,Body fat percentage	Esophagus_Gastroesophageal_Junction	ENSG00000256269.7	HMBS	ENSG00000173456.4	RNF26	ENSG00000173456|ENSG00000256269	249661	0.23078	protein_coding	protein_coding
chr11_17346834_T_A	rs7484027	Systolic blood pressure,Type 2 diabetes	Cells_Cultured_fibroblasts	ENSG00000188211.8	PIK3C2A	ENSG00000011405.13	NCR3LG1	ENSG00000011405|ENSG00000188211	143743	0.24344	protein_coding	protein_coding
chr11_17346834_T_A	rs7484027	Systolic blood pressure,Type 2 diabetes	Cells_Cultured_fibroblasts	ENSG00000188211.8	NUCB2	ENSG00000070081.15	NCR3LG1	ENSG00000070081|ENSG00000188211	143573	0.20731	protein_coding	protein_coding
chr11_17346834_T_A	rs7484027	Systolic blood pressure,Type 2 diabetes	Skin_Sun_Exposed_Lower_leg	ENSG00000188211.8	NUCB2	ENSG00000070081.15	NCR3LG1	ENSG00000070081|ENSG00000188211	143573	0.20722	protein_coding	protein_coding
chr11_17346834_T_A	rs7484027	Systolic blood pressure,Type 2 diabetes	Skin_Sun_Exposed_Lower_leg	ENSG00000188211.8	NCR3LG1	ENSG00000187486.5	KCNJ11	ENSG00000187486|ENSG00000188211	37605	0.41764	protein_coding	protein_coding
chr11_1852991_C_T	rs907612	Systolic blood pressure,Hypertension	Brain_Hypothalamus	ENSG00000130592.15	LSP1	ENSG00000283787.1	PRR33	ENSG00000130592|ENSG00000283787	38802	0.572	protein_coding	protein_coding
chr11_1852991_C_T	rs907612	Systolic blood pressure,Hypertension	Brain_Spinal_cord_cervical_c-1	ENSG00000130592.15	LSP1	ENSG00000283787.1	PRR33	ENSG00000130592|ENSG00000283787	38802	0.66674	protein_coding	protein_coding
chr11_1852991_C_T	rs907612	Systolic blood pressure,Hypertension	Brain_Substantia_nigra	ENSG00000130592.15	LSP1	ENSG00000283787.1	PRR33	ENSG00000130592|ENSG00000283787	38802	0.64835	protein_coding	protein_coding
chr11_1852991_C_T	rs907612	Systolic blood pressure,Hypertension	Lung	ENSG00000130592.15	LSP1	ENSG00000283787.1	PRR33	ENSG00000130592|ENSG00000283787	38802	0.55103	protein_coding	protein_coding
chr11_1852991_C_T	rs907612	Systolic blood pressure,Hypertension	Lung	ENSG00000283787.1	LSP1	ENSG00000130592.15	PRR33	ENSG00000130592|ENSG00000283787	38802	0.55103	protein_coding	protein_coding
chr11_1852991_C_T	rs907612	Systolic blood pressure,Hypertension	Nerve_Tibial	ENSG00000130592.15	LSP1	ENSG00000283787.1	PRR33	ENSG00000130592|ENSG00000283787	38802	0.63241	protein_coding	protein_coding
chr11_1853615_T_C	rs7113809	Systolic blood pressure,Hypertension	Muscle_Skeletal	ENSG00000130598.15	TNNI2	ENSG00000130595.17	TNNT3	ENSG00000130595|ENSG00000130598	80573	0.81815	protein_coding	protein_coding
chr11_1863795_C_G	rs673791	Systolic blood pressure,Hypertension	Nerve_Tibial	ENSG00000283787.1	LSP1	ENSG00000130592.15	PRR33	ENSG00000130592|ENSG00000283787	38802	0.63241	protein_coding	protein_coding
chr11_1870089_C_T	rs61868778	Systolic blood pressure,Hypertension	Testis	ENSG00000130592.15	LSP1	ENSG00000283787.1	PRR33	ENSG00000130592|ENSG00000283787	38802	0.72278	protein_coding	protein_coding
chr11_1871355_G_A	rs4980389	Systolic blood pressure,Hypertension	Cells_Cultured_fibroblasts	ENSG00000130592.15	LSP1	ENSG00000283787.1	PRR33	ENSG00000130592|ENSG00000283787	38802	0.76176	protein_coding	protein_coding
chr11_1871874_G_A	rs4980388	Systolic blood pressure,Hypertension	Adipose_Visceral_Omentum	ENSG00000130595.17	TNNT3	ENSG00000167244.18	IGF2	ENSG00000130595|ENSG00000167244	221676	0.50062	protein_coding	protein_coding
chr11_1875547_T_C	rs1985624	Systolic blood pressure,Hypertension	Cells_Cultured_fibroblasts	ENSG00000283787.1	LSP1	ENSG00000130592.15	PRR33	ENSG00000130592|ENSG00000283787	38802	0.76176	protein_coding	protein_coding
chr11_1884062_T_C	rs661348	Systolic blood pressure,Hypertension	Thyroid	ENSG00000130595.17	TNNI2	ENSG00000130598.15	TNNT3	ENSG00000130595|ENSG00000130598	80573	0.35101	protein_coding	protein_coding
chr11_1884062_T_C	rs661348	Systolic blood pressure,Hypertension	Thyroid	ENSG00000130595.17	TNNT3	ENSG00000167244.18	IGF2	ENSG00000130595|ENSG00000167244	221676	0.18431	protein_coding	protein_coding
chr11_1891496_A_G	rs542605	Systolic blood pressure,Hypertension	Breast_Mammary_Tissue	ENSG00000283787.1	LSP1	ENSG00000130592.15	PRR33	ENSG00000130592|ENSG00000283787	38802	0.62884	protein_coding	protein_coding
chr11_1899055_A_G	rs4264135	Systolic blood pressure,Hypertension	Skin_Not_Sun_Exposed_Suprapubic	ENSG00000232987.1	TNNT3	ENSG00000130595.17	LINC01219	ENSG00000130595|ENSG00000232987	71534	0.21163	protein_coding	lincRNA
chr11_1920716_T_C	rs909116	Systolic blood pressure,Hypertension	Adipose_Subcutaneous	ENSG00000167244.18	TNNT3	ENSG00000130595.17	IGF2	ENSG00000130595|ENSG00000167244	221676	0.32315	protein_coding	protein_coding
chr11_1921890_G_A	rs735955	Systolic blood pressure,Hypertension	Artery_Tibial	ENSG00000167244.18	TNNT3	ENSG00000130595.17	IGF2	ENSG00000130595|ENSG00000167244	221676	0.40115	protein_coding	protein_coding
chr11_1921890_G_A	rs735955	Systolic blood pressure,Hypertension	Skin_Not_Sun_Exposed_Suprapubic	ENSG00000130595.17	TNNT3	ENSG00000232987.1	LINC01219	ENSG00000130595|ENSG00000232987	71534	0.21163	protein_coding	lincRNA
chr11_1924226_A_C	rs525529	Systolic blood pressure,Hypertension	Testis	ENSG00000130595.17	TNNT3	ENSG00000167244.18	IGF2	ENSG00000130595|ENSG00000167244	221676	0.31176	protein_coding	protein_coding
chr11_1944024_CAT_C	rs3044234	Systolic blood pressure,Hypertension	Ovary	ENSG00000232987.1	MRPL23	ENSG00000214026.10	LINC01219	ENSG00000214026|ENSG00000232987	43818	0.32985	protein_coding	lincRNA
chr11_31018579_A_G	rs56334134	Systolic blood pressure,Red blood cell count	Adipose_Subcutaneous	ENSG00000148950.9	IMMP1L	ENSG00000109911.18	ELP4	ENSG00000109911|ENSG00000148950	55	0.16099	protein_coding	protein_coding
chr11_43856909_G_A	rs35251247	BMI,Hypertension,Body fat percentage	Cells_Cultured_fibroblasts	ENSG00000149084.12	RP11-472I20.3	ENSG00000283217.1	HSD17B12	ENSG00000149084|ENSG00000283217	124244	0.17946	lincRNA	protein_coding
chr11_43856935_G_A	rs57635800	BMI,Hypertension,Body fat percentage	Artery_Tibial	ENSG00000149084.12	API5	ENSG00000166181.12	HSD17B12	ENSG00000149084|ENSG00000166181	368717	0.15841	protein_coding	protein_coding
chr11_46922645_G_A	rs11039028	Systolic blood pressure,Neuroticism	Liver	ENSG00000149179.13	LRP4	ENSG00000134569.9	C11orf49	ENSG00000134569|ENSG00000149179	18047	0.38678	protein_coding	protein_coding
chr11_46922645_G_A	rs11039028	Systolic blood pressure,Neuroticism	Liver	ENSG00000149179.13	C11orf49	ENSG00000134575.9	ACP2	ENSG00000134575|ENSG00000149179	312217	0.27803	protein_coding	protein_coding
chr11_46981766_T_A	rs10769228	Systolic blood pressure,Neuroticism	Esophagus_Mucosa	ENSG00000175213.2	ARHGAP1	ENSG00000175220.11	ZNF408	ENSG00000175213|ENSG00000175220	219	0.19497	protein_coding	protein_coding
chr11_47050346_C_T	rs7950753	Systolic blood pressure,Neuroticism	Skin_Sun_Exposed_Lower_leg	ENSG00000149182.14	ARFGAP2	ENSG00000134574.11	DDB2	ENSG00000134574|ENSG00000149182	37340	0.17335	protein_coding	protein_coding
chr11_47223943_A_T	rs4647726	Systolic blood pressure,Hypertension	Liver	ENSG00000134575.9	LRP4	ENSG00000134569.9	ACP2	ENSG00000134569|ENSG00000134575	330264	0.31703	protein_coding	protein_coding
chr11_47223943_A_T	rs4647726	Systolic blood pressure,Hypertension	Liver	ENSG00000134575.9	C11orf49	ENSG00000149179.13	ACP2	ENSG00000134575|ENSG00000149179	312217	0.27803	protein_coding	protein_coding
chr11_47228368_C_CG	rs78290566	Systolic blood pressure,Hypertension	Brain_Cerebellum	ENSG00000110514.19	ACP2	ENSG00000134575.9	MADD	ENSG00000110514|ENSG00000134575	20255	0.41975	protein_coding	protein_coding
chr11_47228368_C_CG	rs78290566	Systolic blood pressure,Hypertension	Brain_Cerebellum	ENSG00000110514.19	MADD	ENSG00000196666.4	FAM180B	ENSG00000110514|ENSG00000196666	317532	0.28333	protein_coding	protein_coding
chr11_47231693_T_G	rs4647737	Systolic blood pressure,Hypertension	Esophagus_Mucosa	ENSG00000134575.9	ARHGAP1	ENSG00000175220.11	ACP2	ENSG00000134575|ENSG00000175220	548307	0.24058	protein_coding	protein_coding
chr11_47244920_G_C	rs75393320	Systolic blood pressure,Hypertension	Nerve_Tibial	ENSG00000025434.18	LRP4	ENSG00000134569.9	NR1H3	ENSG00000025434|ENSG00000134569	329658	0.19853	protein_coding	protein_coding
chr11_47244920_G_C	rs75393320	Systolic blood pressure,Hypertension	Nerve_Tibial	ENSG00000025434.18	NR1H3	ENSG00000172247.3	C1QTNF4	ENSG00000025434|ENSG00000172247	346359	0.18802	protein_coding	protein_coding
chr11_47244920_G_C	rs75393320	Systolic blood pressure,Hypertension	Nerve_Tibial	ENSG00000149179.13	LRP4	ENSG00000134569.9	C11orf49	ENSG00000134569|ENSG00000149179	18047	0.40289	protein_coding	protein_coding
chr11_47244920_G_C	rs75393320	Systolic blood pressure,Hypertension	Whole_Blood	ENSG00000134574.11	DDB2	ENSG00000134575.9	ACP2	ENSG00000134574|ENSG00000134575	34441	0.16063	protein_coding	protein_coding
chr11_47289816_G_T	rs10838686	Systolic blood pressure,Hypertension	Adipose_Visceral_Omentum	ENSG00000110514.19	ACP2	ENSG00000134575.9	MADD	ENSG00000110514|ENSG00000134575	20255	0.27703	protein_coding	protein_coding
chr11_47291341_T_G	rs10838687	Systolic blood pressure,Hypertension	Heart_Atrial_Appendage	ENSG00000110514.19	ACP2	ENSG00000134575.9	MADD	ENSG00000110514|ENSG00000134575	20255	0.35406	protein_coding	protein_coding
chr11_47300456_CG_C	rs60562402	Systolic blood pressure,Hypertension	Breast_Mammary_Tissue	ENSG00000134575.9	ACP2	ENSG00000110514.19	MADD	ENSG00000110514|ENSG00000134575	20255	0.20039	protein_coding	protein_coding
chr11_47349406_A_C	rs2071305	BMI,Body fat percentage,White blood cell	Esophagus_Muscularis	ENSG00000165915.13	SLC39A13	ENSG00000165916.8	PSMC3	ENSG00000165915|ENSG00000165916	19341	0.23357	protein_coding	protein_coding
chr11_47357360_T_TACAC	rs5791757	BMI,Body fat percentage,White blood cell,Fluid Intelligence	Thyroid	ENSG00000213619.9	PSMC3	ENSG00000165916.8	NDUFS3	ENSG00000165916|ENSG00000213619	152543	0.2102	protein_coding	protein_coding
chr11_47357856_C_T	rs2084946	BMI,Body fat percentage,White blood cell,Fluid Intelligence	Artery_Aorta	ENSG00000165915.13	SLC39A13	ENSG00000165916.8	PSMC3	ENSG00000165915|ENSG00000165916	19341	0.24933	protein_coding	protein_coding
chr11_47357856_C_T	rs2084946	BMI,Body fat percentage,White blood cell,Fluid Intelligence	Thyroid	ENSG00000165916.8	PSMC3	ENSG00000213619.9	NDUFS3	ENSG00000165916|ENSG00000213619	152543	0.2102	protein_coding	protein_coding
chr11_47358510_A_C	rs10734557	BMI,Body fat percentage,White blood cell,Fluid Intelligence	Esophagus_Muscularis	ENSG00000165916.8	SLC39A13	ENSG00000165915.13	PSMC3	ENSG00000165915|ENSG00000165916	19341	0.23357	protein_coding	protein_coding
chr11_47365662_AACTTTCAGTAAGACCTGTGGTG_A	rs71870712	BMI,Body fat percentage,White blood cell,Fluid Intelligence	Brain_Cortex	ENSG00000109919.9	SLC39A13	ENSG00000165915.13	MTCH2	ENSG00000109919|ENSG00000165915	235491	0.32599	protein_coding	protein_coding
chr11_47365662_AACTTTCAGTAAGACCTGTGGTG_A	rs71870712	BMI,Body fat percentage,White blood cell,Fluid Intelligence	Artery_Aorta	ENSG00000165916.8	SLC39A13	ENSG00000165915.13	PSMC3	ENSG00000165915|ENSG00000165916	19341	0.24933	protein_coding	protein_coding
chr11_47365662_AACTTTCAGTAAGACCTGTGGTG_A	rs71870712	BMI,Body fat percentage,White blood cell,Fluid Intelligence	Lung	ENSG00000165915.13	SLC39A13	ENSG00000165916.8	PSMC3	ENSG00000165915|ENSG00000165916	19341	0.2295	protein_coding	protein_coding
chr11_47366048_C_T	rs935914	BMI,Body fat percentage,White blood cell,Fluid Intelligence	Spleen	ENSG00000134571.10	MYBPC3	ENSG00000165917.9	RAPSN	ENSG00000134571|ENSG00000165917	96476	0.33714	protein_coding	protein_coding
chr11_47366048_C_T	rs935914	BMI,Body fat percentage,White blood cell,Fluid Intelligence	Spleen	ENSG00000134571.10	MYBPC3	ENSG00000172247.3	C1QTNF4	ENSG00000134571|ENSG00000172247	241957	0.27981	protein_coding	protein_coding
chr11_47371752_A_T	rs11039212	BMI,Body fat percentage,White blood cell,Fluid Intelligence	Adipose_Subcutaneous	ENSG00000165915.13	ACP2	ENSG00000134575.9	SLC39A13	ENSG00000134575|ENSG00000165915	158226	0.19302	protein_coding	protein_coding
chr11_47371752_A_T	rs11039212	BMI,Body fat percentage,White blood cell,Fluid Intelligence	Adipose_Subcutaneous	ENSG00000165915.13	SLC39A13	ENSG00000165916.8	PSMC3	ENSG00000165915|ENSG00000165916	19341	0.22111	protein_coding	protein_coding
chr11_47376163_C_G	rs55677087	BMI,Body fat percentage,White blood cell,Fluid Intelligence	Brain_Cortex	ENSG00000165915.13	SLC39A13	ENSG00000109919.9	MTCH2	ENSG00000109919|ENSG00000165915	235491	0.32599	protein_coding	protein_coding
chr11_47402002_A_G	rs4752832	BMI,Body fat percentage,White blood cell	Nerve_Tibial	ENSG00000165915.13	SLC39A13	ENSG00000165916.8	PSMC3	ENSG00000165915|ENSG00000165916	19341	0.22556	protein_coding	protein_coding
chr11_47408641_T_TCGC	rs551004316	BMI,Body fat percentage,White blood cell	Adipose_Subcutaneous	ENSG00000165916.8	SLC39A13	ENSG00000165915.13	PSMC3	ENSG00000165915|ENSG00000165916	19341	0.22111	protein_coding	protein_coding
chr11_47410415_C_T	rs755555	BMI,Body fat percentage,White blood cell	Artery_Tibial	ENSG00000165915.13	SLC39A13	ENSG00000165916.8	PSMC3	ENSG00000165915|ENSG00000165916	19341	0.17825	protein_coding	protein_coding
chr11_47416731_A_C	rs2053980	BMI,Body fat percentage,White blood cell,Fluid Intelligence	Lung	ENSG00000165916.8	SLC39A13	ENSG00000165915.13	PSMC3	ENSG00000165915|ENSG00000165916	19341	0.2295	protein_coding	protein_coding
chr11_47419784_A_G	rs7120413	BMI,Body fat percentage,White blood cell	Brain_Cerebellum	ENSG00000109919.9	PSMC3	ENSG00000165916.8	MTCH2	ENSG00000109919|ENSG00000165916	216150	0.30976	protein_coding	protein_coding
chr11_47434516_T_C	rs111228939	Systolic blood pressure,White blood cell	Skin_Not_Sun_Exposed_Suprapubic	ENSG00000165917.9	RAPSN	ENSG00000172247.3	C1QTNF4	ENSG00000165917|ENSG00000172247	145481	0.17142	protein_coding	protein_coding
chr11_47444890_G_A	rs11039244	BMI,Body fat percentage,Systolic blood pressure	Skin_Sun_Exposed_Lower_leg	ENSG00000030066.13	DDB2	ENSG00000134574.11	NUP160	ENSG00000030066|ENSG00000134574	634090	0.3018	protein_coding	protein_coding
chr11_47444890_G_A	rs11039244	BMI,Body fat percentage,Systolic blood pressure	Skin_Sun_Exposed_Lower_leg	ENSG00000030066.13	RAPSN	ENSG00000165917.9	NUP160	ENSG00000030066|ENSG00000165917	399377	0.16132	protein_coding	protein_coding
chr11_47491255_CA_C	rs11332611	Systolic blood pressure,White blood cell	Breast_Mammary_Tissue	ENSG00000110514.19	ACP2	ENSG00000134575.9	MADD	ENSG00000110514|ENSG00000134575	20255	0.20039	protein_coding	protein_coding
chr11_47491255_CA_C	rs11332611	Systolic blood pressure,White blood cell	Brain_Cerebellum	ENSG00000196666.4	MADD	ENSG00000110514.19	FAM180B	ENSG00000110514|ENSG00000196666	317532	0.28333	protein_coding	protein_coding
chr11_47505500_G_T	rs10838724	BMI,Body fat percentage,White blood cell	Brain_Cerebellar_Hemisphere	ENSG00000213619.9	NR1H3	ENSG00000025434.18	NDUFS3	ENSG00000025434|ENSG00000213619	330716	0.37792	protein_coding	protein_coding
chr11_47505500_G_T	rs10838724	BMI,Body fat percentage,White blood cell	Artery_Tibial	ENSG00000165916.8	SLC39A13	ENSG00000165915.13	PSMC3	ENSG00000165915|ENSG00000165916	19341	0.17825	protein_coding	protein_coding
chr11_47505500_G_T	rs10838724	BMI,Body fat percentage,White blood cell	Skin_Not_Sun_Exposed_Suprapubic	ENSG00000172247.3	RAPSN	ENSG00000165917.9	C1QTNF4	ENSG00000165917|ENSG00000172247	145481	0.17142	protein_coding	protein_coding
chr11_47544800_T_C	rs7928842	BMI,Body fat percentage,White blood cell,Fluid Intelligence	Brain_Cerebellar_Hemisphere	ENSG00000025434.18	NR1H3	ENSG00000213619.9	NDUFS3	ENSG00000025434|ENSG00000213619	330716	0.37792	protein_coding	protein_coding
chr11_47544800_T_C	rs7928842	BMI,Body fat percentage,White blood cell,Fluid Intelligence	Spleen	ENSG00000172247.3	MYBPC3	ENSG00000134571.10	C1QTNF4	ENSG00000134571|ENSG00000172247	241957	0.27981	protein_coding	protein_coding
chr11_47589600_C_T	rs11039307	BMI,Body fat percentage,White blood cell,Fluid Intelligence	Nerve_Tibial	ENSG00000172247.3	NR1H3	ENSG00000025434.18	C1QTNF4	ENSG00000025434|ENSG00000172247	346359	0.18802	protein_coding	protein_coding
chr11_47594246_G_C	rs35624992	BMI,Body fat percentage,White blood cell,Fluid Intelligence	Cells_Cultured_fibroblasts	ENSG00000172247.3	NDUFS3	ENSG00000213619.9	C1QTNF4	ENSG00000172247|ENSG00000213619	15643	0.29182	protein_coding	protein_coding
chr11_47602338_C_T	rs12363232	BMI,Body fat percentage,White blood cell,Fluid Intelligence	Brain_Nucleus_accumbens_basal_ganglia	ENSG00000109919.9	FAM180B	ENSG00000196666.4	MTCH2	ENSG00000109919|ENSG00000196666	55930	0.31513	protein_coding	protein_coding
chr11_47628586_AT_A	rs11336868	BMI,Body fat percentage,White blood cell,Fluid Intelligence	Muscle_Skeletal	ENSG00000109919.9	ACP2	ENSG00000134575.9	MTCH2	ENSG00000109919|ENSG00000134575	393717	0.14555	protein_coding	protein_coding
chr11_47647623_T_C	rs59360790	BMI,Body fat percentage,White blood cell	Brain_Cerebellum	ENSG00000213619.9	PSMC3	ENSG00000165916.8	NDUFS3	ENSG00000165916|ENSG00000213619	152543	0.30039	protein_coding	protein_coding
chr11_47648113_T_C	rs12787646	BMI,Body fat percentage,White blood cell,Fluid Intelligence	Cells_Cultured_fibroblasts	ENSG00000213619.9	NDUFS3	ENSG00000172247.3	C1QTNF4	ENSG00000172247|ENSG00000213619	15643	0.29182	protein_coding	protein_coding
chr11_47738289_G_A	rs4752865	BMI,Body fat percentage,Systolic blood pressure	Muscle_Skeletal	ENSG00000030066.13	FNBP4	ENSG00000109920.12	NUP160	ENSG00000030066|ENSG00000109920	81112	0.16188	protein_coding	protein_coding
chr11_47738289_G_A	rs4752865	BMI,Body fat percentage,Systolic blood pressure	Muscle_Skeletal	ENSG00000109920.12	FNBP4	ENSG00000030066.13	NUP160	ENSG00000030066|ENSG00000109920	81112	0.16188	protein_coding	protein_coding
chr11_47741464_T_C	rs10838757	BMI,Body fat percentage,White blood cell,Fluid Intelligence	Brain_Putamen_basal_ganglia	ENSG00000196666.4	NDUFS3	ENSG00000213619.9	FAM180B	ENSG00000196666|ENSG00000213619	7677	0.4026	protein_coding	protein_coding
chr11_47748012_G_A	rs34923397	BMI,Body fat percentage,White blood cell,Fluid Intelligence	Brain_Nucleus_accumbens_basal_ganglia	ENSG00000196666.4	FAM180B	ENSG00000109919.9	MTCH2	ENSG00000109919|ENSG00000196666	55930	0.31513	protein_coding	protein_coding
chr11_47748012_G_A	rs34923397	BMI,Body fat percentage,White blood cell,Fluid Intelligence	Brain_Nucleus_accumbens_basal_ganglia	ENSG00000196666.4	NDUFS3	ENSG00000213619.9	FAM180B	ENSG00000196666|ENSG00000213619	7677	0.35247	protein_coding	protein_coding
chr11_47819070_T_C	rs28617307	BMI,Body fat percentage,Systolic blood pressure	Cells_Cultured_fibroblasts	ENSG00000109920.12	FNBP4	ENSG00000030066.13	NUP160	ENSG00000030066|ENSG00000109920	81112	0.28101	protein_coding	protein_coding
chr11_57893560_A_G	rs589914	Systolic blood pressure,Body fat percentage,Neuroticism	Adipose_Subcutaneous	ENSG00000156599.10	UBE2L6	ENSG00000156587.15	ZDHHC5	ENSG00000156587|ENSG00000156599	99463	0.20402	protein_coding	protein_coding
chr11_61788567_A_C	rs61896141	Red blood cell count,White blood cell	Whole_Blood	ENSG00000134825.15	TMEM258	ENSG00000134824.13	FADS2	ENSG00000134824|ENSG00000134825	23620	0.19443	protein_coding	protein_coding
chr11_61792609_G_A	rs174538	Red blood cell count,White blood cell	Cells_Cultured_fibroblasts	ENSG00000134825.15	TMEM258	ENSG00000134824.13	FADS2	ENSG00000134824|ENSG00000134825	23620	0.23757	protein_coding	protein_coding
chr11_61814184_G_A	rs174559	Red blood cell count,White blood cell	Adipose_Visceral_Omentum	ENSG00000134825.15	TMEM258	ENSG00000134824.13	FADS2	ENSG00000134824|ENSG00000134825	23620	0.19796	protein_coding	protein_coding
chr11_61814184_G_A	rs174559	Red blood cell count,White blood cell	Esophagus_Muscularis	ENSG00000134825.15	TMEM258	ENSG00000134824.13	FADS2	ENSG00000134824|ENSG00000134825	23620	0.1965	protein_coding	protein_coding
chr11_61815236_T_C	rs174561	Red blood cell count,Asthma,White blood cell	Muscle_Skeletal	ENSG00000149485.18	FEN1	ENSG00000168496.3	FADS1	ENSG00000149485|ENSG00000168496	36515	0.29433	protein_coding	protein_coding
chr11_61822009_A_G	rs28456	Red blood cell count,Asthma,White blood cell	Brain_Cerebellum	ENSG00000221968.8	DAGLA	ENSG00000134780.9	FADS3	ENSG00000134780|ENSG00000221968	211618	0.31172	protein_coding	protein_coding
chr11_61828092_C_T	rs968567	Red blood cell count,White blood cell	Nerve_Tibial	ENSG00000134824.13	MYRF	ENSG00000124920.13	FADS2	ENSG00000124920|ENSG00000134824	63607	0.19954	protein_coding	protein_coding
chr11_61828092_C_T	rs968567	Red blood cell count,White blood cell	Adipose_Visceral_Omentum	ENSG00000134824.13	TMEM258	ENSG00000134825.15	FADS2	ENSG00000134824|ENSG00000134825	23620	0.19796	protein_coding	protein_coding
chr11_61828092_C_T	rs968567	Red blood cell count,White blood cell	Cells_Cultured_fibroblasts	ENSG00000134824.13	TMEM258	ENSG00000134825.15	FADS2	ENSG00000134824|ENSG00000134825	23620	0.23757	protein_coding	protein_coding
chr11_61828092_C_T	rs968567	Red blood cell count,White blood cell	Esophagus_Muscularis	ENSG00000134824.13	TMEM258	ENSG00000134825.15	FADS2	ENSG00000134824|ENSG00000134825	23620	0.1965	protein_coding	protein_coding
chr11_61828092_C_T	rs968567	Red blood cell count,White blood cell	Whole_Blood	ENSG00000134824.13	TMEM258	ENSG00000134825.15	FADS2	ENSG00000134824|ENSG00000134825	23620	0.19443	protein_coding	protein_coding
chr11_61828092_C_T	rs968567	Red blood cell count,White blood cell	Cells_Cultured_fibroblasts	ENSG00000134824.13	FADS2	ENSG00000167994.11	RAB3IL1	ENSG00000134824|ENSG00000167994	104013	0.22871	protein_coding	protein_coding
chr11_61832855_G_A	rs174573	Red blood cell count,Asthma,White blood cell	Muscle_Skeletal	ENSG00000168496.3	FEN1	ENSG00000149485.18	FADS1	ENSG00000149485|ENSG00000168496	36515	0.29433	protein_coding	protein_coding
chr11_61832855_G_A	rs174573	Red blood cell count,Asthma,White blood cell	Muscle_Skeletal	ENSG00000168496.3	FEN1	ENSG00000221968.8	FADS3	ENSG00000168496|ENSG00000221968	99248	0.2373	protein_coding	protein_coding
chr11_61836038_C_A	rs174576	Red blood cell count,Asthma,White blood cell	Liver	ENSG00000149485.18	FEN1	ENSG00000168496.3	FADS1	ENSG00000149485|ENSG00000168496	36515	0.31989	protein_coding	protein_coding
chr11_61874070_G_T	rs174450	Red blood cell count,White blood cell	Skin_Sun_Exposed_Lower_leg	ENSG00000149016.15	TUT1	ENSG00000149541.9	B3GAT3	ENSG00000149016|ENSG00000149541	29998	0.19356	protein_coding	protein_coding
chr11_64267301_C_T	rs7939107	BMI,Body fat percentage	Esophagus_Mucosa	ENSG00000149782.11	RP11-783K16.13	ENSG00000257086.1	PLCB3	ENSG00000149782|ENSG00000257086	2029	0.23978	lincRNA	protein_coding
chr11_64281549_C_T	rs34292685	BMI,Body fat percentage	Esophagus_Mucosa	ENSG00000173457.10	PPP1R14B	ENSG00000014216.15	CAPN1	ENSG00000014216|ENSG00000173457	934256	0.21191	protein_coding	protein_coding
chr11_64300838_C_T	rs2286614	BMI,Body fat percentage	Brain_Cerebellum	ENSG00000219435.5	KCNK4	ENSG00000182450.12	TEX40	ENSG00000182450|ENSG00000219435	9066	0.36904	protein_coding	protein_coding
chr11_64303458_T_C	rs66968227	BMI,Body fat percentage	Brain_Cerebellar_Hemisphere	ENSG00000126432.13	TRMT112	ENSG00000173113.6	PRDX5	ENSG00000126432|ENSG00000173113	4	0.35641	protein_coding	protein_coding
chr11_65535550_TCA_T	rs3831381	BMI,Body fat percentage	Colon_Sigmoid	ENSG00000168056.15	LTBP3	ENSG00000173442.12	EHBP1L1	ENSG00000168056|ENSG00000173442	17108	0.29182	protein_coding	protein_coding
chr11_65535550_TCA_T	rs3831381	BMI,Body fat percentage	Nerve_Tibial	ENSG00000168056.15	LTBP3	ENSG00000173442.12	EHBP1L1	ENSG00000168056|ENSG00000173442	17108	0.33718	protein_coding	protein_coding
chr11_65535550_TCA_T	rs3831381	BMI,Body fat percentage	Colon_Sigmoid	ENSG00000168056.15	LTBP3	ENSG00000175602.3	CCDC85B	ENSG00000168056|ENSG00000175602	331182	0.37754	protein_coding	protein_coding
chr11_65623083_C_G	rs4930295	Systolic blood pressure,Hypertension	Adipose_Subcutaneous	ENSG00000213445.9	MAP3K11	ENSG00000173327.7	SIPA1	ENSG00000173327|ENSG00000213445	23848	0.27702	protein_coding	protein_coding
chr11_65623332_G_A	rs66864335	Systolic blood pressure,Hypertension	Whole_Blood	ENSG00000213445.9	MAP3K11	ENSG00000173327.7	SIPA1	ENSG00000173327|ENSG00000213445	23848	0.21629	protein_coding	protein_coding
chr11_65638129_G_T	rs2306363	Systolic blood pressure,Hypertension	Esophagus_Gastroesophageal_Junction	ENSG00000213445.9	MAP3K11	ENSG00000173327.7	SIPA1	ENSG00000173327|ENSG00000213445	23848	0.26856	protein_coding	protein_coding
chr11_65638129_G_T	rs2306363	Systolic blood pressure,Hypertension	Esophagus_Mucosa	ENSG00000213445.9	MAP3K11	ENSG00000173327.7	SIPA1	ENSG00000173327|ENSG00000213445	23848	0.26081	protein_coding	protein_coding
chr11_65638129_G_T	rs2306363	Systolic blood pressure,Hypertension	Lung	ENSG00000213445.9	MAP3K11	ENSG00000173327.7	SIPA1	ENSG00000173327|ENSG00000213445	23848	0.20403	protein_coding	protein_coding
chr11_65638129_G_T	rs2306363	Systolic blood pressure,Hypertension	Thyroid	ENSG00000213445.9	MAP3K11	ENSG00000173327.7	SIPA1	ENSG00000173327|ENSG00000213445	23848	0.25123	protein_coding	protein_coding
chr11_65638129_G_T	rs2306363	Systolic blood pressure,Hypertension	Lung	ENSG00000213445.9	SIPA1	ENSG00000175602.3	CCDC85B	ENSG00000175602|ENSG00000213445	252015	0.22279	protein_coding	protein_coding
chr11_65832185_C_T	rs77779142	BMI,Body fat percentage	Adipose_Subcutaneous	ENSG00000172803.17	SNX32	ENSG00000172500.12	FIBP	ENSG00000172500|ENSG00000172803	54898	0.2393	protein_coding	protein_coding
chr11_65834089_G_C	rs17854357	BMI,Body fat percentage	Artery_Tibial	ENSG00000172803.17	SNX32	ENSG00000172500.12	FIBP	ENSG00000172500|ENSG00000172803	54898	0.24943	protein_coding	protein_coding
chr11_65834089_G_C	rs17854357	BMI,Body fat percentage	Brain_Cortex	ENSG00000172803.17	SNX32	ENSG00000172500.12	FIBP	ENSG00000172500|ENSG00000172803	54898	0.36186	protein_coding	protein_coding
chr11_65834089_G_C	rs17854357	BMI,Body fat percentage	Cells_Cultured_fibroblasts	ENSG00000172803.17	SNX32	ENSG00000172500.12	FIBP	ENSG00000172500|ENSG00000172803	54898	0.38334	protein_coding	protein_coding
chr11_65834089_G_C	rs17854357	BMI,Body fat percentage	Esophagus_Muscularis	ENSG00000172803.17	SNX32	ENSG00000172500.12	FIBP	ENSG00000172500|ENSG00000172803	54898	0.28279	protein_coding	protein_coding
chr11_65834089_G_C	rs17854357	BMI,Body fat percentage	Heart_Atrial_Appendage	ENSG00000172803.17	SNX32	ENSG00000172500.12	FIBP	ENSG00000172500|ENSG00000172803	54898	0.35778	protein_coding	protein_coding
chr11_65834089_G_C	rs17854357	BMI,Body fat percentage	Heart_Left_Ventricle	ENSG00000172803.17	SNX32	ENSG00000172500.12	FIBP	ENSG00000172500|ENSG00000172803	54898	0.33984	protein_coding	protein_coding
chr11_65834089_G_C	rs17854357	BMI,Body fat percentage	Lung	ENSG00000172803.17	SNX32	ENSG00000172500.12	FIBP	ENSG00000172500|ENSG00000172803	54898	0.21888	protein_coding	protein_coding
chr11_65834089_G_C	rs17854357	BMI,Body fat percentage	Muscle_Skeletal	ENSG00000172803.17	SNX32	ENSG00000172500.12	FIBP	ENSG00000172500|ENSG00000172803	54898	0.24246	protein_coding	protein_coding
chr11_65834089_G_C	rs17854357	BMI,Body fat percentage	Nerve_Tibial	ENSG00000172500.12	SNX32	ENSG00000172803.17	FIBP	ENSG00000172500|ENSG00000172803	54898	0.32559	protein_coding	protein_coding
chr11_65834089_G_C	rs17854357	BMI,Body fat percentage	Nerve_Tibial	ENSG00000172803.17	SNX32	ENSG00000172500.12	FIBP	ENSG00000172500|ENSG00000172803	54898	0.32559	protein_coding	protein_coding
chr11_65834089_G_C	rs17854357	BMI,Body fat percentage	Skin_Sun_Exposed_Lower_leg	ENSG00000172803.17	SNX32	ENSG00000172500.12	FIBP	ENSG00000172500|ENSG00000172803	54898	0.17537	protein_coding	protein_coding
chr11_65834089_G_C	rs17854357	BMI,Body fat percentage	Testis	ENSG00000172803.17	SNX32	ENSG00000172500.12	FIBP	ENSG00000172500|ENSG00000172803	54898	0.33803	protein_coding	protein_coding
chr11_65834089_G_C	rs17854357	BMI,Body fat percentage	Brain_Cerebellum	ENSG00000172803.17	SNX32	ENSG00000172638.12	EFEMP2	ENSG00000172638|ENSG00000172803	39951	0.34469	protein_coding	protein_coding
chr11_65834089_G_C	rs17854357	BMI,Body fat percentage	Cells_Cultured_fibroblasts	ENSG00000172803.17	SNX32	ENSG00000172638.12	EFEMP2	ENSG00000172638|ENSG00000172803	39951	0.23901	protein_coding	protein_coding
chr11_65834089_G_C	rs17854357	BMI,Body fat percentage	Ovary	ENSG00000172803.17	SNX32	ENSG00000174547.13	MRPL11	ENSG00000172803|ENSG00000174547	633097	0.37555	protein_coding	protein_coding
chr11_65834089_G_C	rs17854357	BMI,Body fat percentage	Cells_Cultured_fibroblasts	ENSG00000172803.17	SNX32	ENSG00000175376.8	EIF1AD	ENSG00000172803|ENSG00000175376	168437	0.28201	protein_coding	protein_coding
chr11_65839631_ACC_A	rs60409156	Systolic blood pressure,White blood cell	Esophagus_Muscularis	ENSG00000172757.12	CFL1	ENSG00000175334.7	BANF1	ENSG00000172757|ENSG00000175334	140231	0.21845	protein_coding	protein_coding
chr11_65869038_A_G	rs659824	BMI,White blood cell	Muscle_Skeletal	ENSG00000172638.12	EFEMP2	ENSG00000172500.12	FIBP	ENSG00000172500|ENSG00000172638	14947	0.24446	protein_coding	protein_coding
chr11_65869605_T_C	rs570387	BMI,White blood cell	Brain_Cerebellum	ENSG00000172638.12	SNX32	ENSG00000172803.17	EFEMP2	ENSG00000172638|ENSG00000172803	39951	0.34469	protein_coding	protein_coding
chr11_65889093_C_T	rs2231884	BMI,Body fat percentage	Pituitary	ENSG00000172500.12	SCYL1	ENSG00000142186.16	FIBP	ENSG00000142186|ENSG00000172500	363462	0.27785	protein_coding	protein_coding
chr11_65895514_A_G	rs58568715	BMI,Body fat percentage	Cells_EBV-transformed_lymphocytes	ENSG00000172803.17	SNX32	ENSG00000172500.12	FIBP	ENSG00000172500|ENSG00000172803	54898	0.44235	protein_coding	protein_coding
chr11_65895514_A_G	rs58568715	BMI,Body fat percentage	Skin_Sun_Exposed_Lower_leg	ENSG00000172500.12	SNX32	ENSG00000172803.17	FIBP	ENSG00000172500|ENSG00000172803	54898	0.17537	protein_coding	protein_coding
chr11_76774314_A_G	rs737185	BMI,Body fat percentage	Brain_Cerebellar_Hemisphere	ENSG00000182704.7	TSKU	ENSG00000078124.11	ACER3	ENSG00000078124|ENSG00000182704	78616	0.46322	protein_coding	protein_coding
chr11_8837837_G_A	rs2568025	Red blood cell count,White blood cell	Artery_Tibial	ENSG00000166452.11	TRIM66	ENSG00000166436.15	AKIP1	ENSG00000166436|ENSG00000166452	239273	0.16797	protein_coding	protein_coding
chr11_9755020_C_A	rs360140	Systolic blood pressure,Hypertension	Cells_Cultured_fibroblasts	ENSG00000245522.2	RP11-540A21.2	ENSG00000148926.9	ADM	ENSG00000148926|ENSG00000245522	545147	0.21919	lincRNA	protein_coding
chr12_109416596_A_G	rs60945232	Sleeplessness insomnia,Neuroticism	Skin_Not_Sun_Exposed_Suprapubic	ENSG00000139428.11	FOXN4	ENSG00000139445.17	MMAB	ENSG00000139428|ENSG00000139445	264654	0.17513	protein_coding	protein_coding
chr12_110094809_G_T	rs7308194	Red blood cell count,Body fat percentage	Esophagus_Muscularis	ENSG00000122970.15	IFT81	ENSG00000111237.18	VPS29	ENSG00000111237|ENSG00000122970	377224	0.18332	protein_coding	protein_coding
chr12_110094809_G_T	rs7308194	Red blood cell count,Body fat percentage	Esophagus_Muscularis	ENSG00000122970.15	IFT81	ENSG00000174437.16	ATP2A2	ENSG00000122970|ENSG00000174437	156421	0.36951	protein_coding	protein_coding
chr12_110094809_G_T	rs7308194	Red blood cell count,Body fat percentage	Esophagus_Muscularis	ENSG00000122970.15	IFT81	ENSG00000196510.12	ANAPC7	ENSG00000122970|ENSG00000196510	279395	0.22843	protein_coding	protein_coding
chr12_110101434_C_T	rs11065031	Red blood cell count,Body fat percentage	Esophagus_Gastroesophageal_Junction	ENSG00000122970.15	IFT81	ENSG00000174437.16	ATP2A2	ENSG00000122970|ENSG00000174437	156421	0.28244	protein_coding	protein_coding
chr12_110148473_G_A	rs12315174	BMI,Red blood cell count,Body fat percentage	Esophagus_Muscularis	ENSG00000174437.16	IFT81	ENSG00000122970.15	ATP2A2	ENSG00000122970|ENSG00000174437	156421	0.36951	protein_coding	protein_coding
chr12_110148473_G_A	rs12315174	BMI,Red blood cell count,Body fat percentage	Esophagus_Muscularis	ENSG00000174437.16	ATP2A2	ENSG00000151164.18	RAD9B	ENSG00000151164|ENSG00000174437	223050	0.18338	protein_coding	protein_coding
chr12_110156465_T_G	rs11065209	BMI,Red blood cell count,Body fat percentage	Muscle_Skeletal	ENSG00000122970.15	IFT81	ENSG00000111237.18	VPS29	ENSG00000111237|ENSG00000122970	377224	0.14764	protein_coding	protein_coding
chr12_110156465_T_G	rs11065209	BMI,Red blood cell count,Body fat percentage	Muscle_Skeletal	ENSG00000122970.15	IFT81	ENSG00000151164.18	RAD9B	ENSG00000122970|ENSG00000151164	379471	0.20289	protein_coding	protein_coding
chr12_110156465_T_G	rs11065209	BMI,Red blood cell count,Body fat percentage	Muscle_Skeletal	ENSG00000122970.15	IFT81	ENSG00000204852.15	TCTN1	ENSG00000122970|ENSG00000204852	489692	0.15691	protein_coding	protein_coding
chr12_110267995_A_G	rs1986123	BMI,Red blood cell count	Lung	ENSG00000111231.8	FAM216A	ENSG00000204856.11	GPN3	ENSG00000111231|ENSG00000204856	892	0.23072	protein_coding	protein_coding
chr12_110290196_C_G	rs75013764	BMI,Red blood cell count,Body fat percentage	Cells_Cultured_fibroblasts	ENSG00000076513.16	GIT2	ENSG00000139436.20	ANKRD13A	ENSG00000076513|ENSG00000139436	2797	0.29962	protein_coding	protein_coding
chr12_110290196_C_G	rs75013764	BMI,Red blood cell count,Body fat percentage	Cells_Cultured_fibroblasts	ENSG00000076513.16	ANKRD13A	ENSG00000174456.13	C12orf76	ENSG00000076513|ENSG00000174456	74500	0.33122	protein_coding	protein_coding
chr12_110419889_A_G	rs7976889	BMI,Red blood cell count	Whole_Blood	ENSG00000111229.15	ARPC3	ENSG00000111231.8	GPN3	ENSG00000111229|ENSG00000111231	18861	0.24137	protein_coding	protein_coding
chr12_110419889_A_G	rs7976889	BMI,Red blood cell count	Whole_Blood	ENSG00000204856.11	FAM216A	ENSG00000111231.8	GPN3	ENSG00000111231|ENSG00000204856	892	0.42412	protein_coding	protein_coding
chr12_110419889_A_G	rs7976889	BMI,Red blood cell count	Esophagus_Muscularis	ENSG00000111237.18	IFT81	ENSG00000122970.15	VPS29	ENSG00000111237|ENSG00000122970	377224	0.18332	protein_coding	protein_coding
chr12_110419889_A_G	rs7976889	BMI,Red blood cell count	Esophagus_Muscularis	ENSG00000111237.18	VPS29	ENSG00000151164.18	RAD9B	ENSG00000111237|ENSG00000151164	2247	0.39836	protein_coding	protein_coding
chr12_110465575_G_C	rs6606686	BMI,Red blood cell count,Body fat percentage	Artery_Tibial	ENSG00000151164.18	VPS29	ENSG00000111237.18	RAD9B	ENSG00000111237|ENSG00000151164	2247	0.17202	protein_coding	protein_coding
chr12_110465575_G_C	rs6606686	BMI,Red blood cell count,Body fat percentage	Esophagus_Muscularis	ENSG00000151164.18	VPS29	ENSG00000111237.18	RAD9B	ENSG00000111237|ENSG00000151164	2247	0.39836	protein_coding	protein_coding
chr12_110465575_G_C	rs6606686	BMI,Red blood cell count,Body fat percentage	Muscle_Skeletal	ENSG00000151164.18	VPS29	ENSG00000111237.18	RAD9B	ENSG00000111237|ENSG00000151164	2247	0.32469	protein_coding	protein_coding
chr12_110465575_G_C	rs6606686	BMI,Red blood cell count,Body fat percentage	Muscle_Skeletal	ENSG00000196510.12	ANAPC7	ENSG00000111237.18	VPS29	ENSG00000111237|ENSG00000196510	97829	0.14449	protein_coding	protein_coding
chr12_110465575_G_C	rs6606686	BMI,Red blood cell count,Body fat percentage	Muscle_Skeletal	ENSG00000151164.18	IFT81	ENSG00000122970.15	RAD9B	ENSG00000122970|ENSG00000151164	379471	0.20289	protein_coding	protein_coding
chr12_110465575_G_C	rs6606686	BMI,Red blood cell count,Body fat percentage	Esophagus_Muscularis	ENSG00000151164.18	ATP2A2	ENSG00000174437.16	RAD9B	ENSG00000151164|ENSG00000174437	223050	0.18338	protein_coding	protein_coding
chr12_110491456_C_T	rs4766492	BMI,Red blood cell count	Whole_Blood	ENSG00000111231.8	ARPC3	ENSG00000111229.15	GPN3	ENSG00000111229|ENSG00000111231	18861	0.24137	protein_coding	protein_coding
chr12_110491456_C_T	rs4766492	BMI,Red blood cell count	Whole_Blood	ENSG00000111231.8	FAM216A	ENSG00000204856.11	GPN3	ENSG00000111231|ENSG00000204856	892	0.42412	protein_coding	protein_coding
chr12_110491456_C_T	rs4766492	BMI,Red blood cell count	Muscle_Skeletal	ENSG00000111237.18	IFT81	ENSG00000122970.15	VPS29	ENSG00000111237|ENSG00000122970	377224	0.14764	protein_coding	protein_coding
chr12_110491456_C_T	rs4766492	BMI,Red blood cell count	Muscle_Skeletal	ENSG00000111237.18	VPS29	ENSG00000151164.18	RAD9B	ENSG00000111237|ENSG00000151164	2247	0.32469	protein_coding	protein_coding
chr12_110491456_C_T	rs4766492	BMI,Red blood cell count	Muscle_Skeletal	ENSG00000111237.18	ANAPC7	ENSG00000196510.12	VPS29	ENSG00000111237|ENSG00000196510	97829	0.14449	protein_coding	protein_coding
chr12_110501616_T_C	rs6606687	BMI,Red blood cell count,Body fat percentage	Esophagus_Gastroesophageal_Junction	ENSG00000174437.16	IFT81	ENSG00000122970.15	ATP2A2	ENSG00000122970|ENSG00000174437	156421	0.28244	protein_coding	protein_coding
chr12_110555986_G_A	rs4766500	BMI,Red blood cell count	Breast_Mammary_Tissue	ENSG00000111237.18	IFT81	ENSG00000122970.15	VPS29	ENSG00000111237|ENSG00000122970	377224	0.21611	protein_coding	protein_coding
chr12_110678850_T_C	rs2339524	BMI,Red blood cell count	Artery_Tibial	ENSG00000111237.18	VPS29	ENSG00000151164.18	RAD9B	ENSG00000111237|ENSG00000151164	2247	0.17202	protein_coding	protein_coding
chr12_110678850_T_C	rs2339524	BMI,Red blood cell count	Esophagus_Gastroesophageal_Junction	ENSG00000111237.18	VPS29	ENSG00000151164.18	RAD9B	ENSG00000111237|ENSG00000151164	2247	0.31641	protein_coding	protein_coding
chr12_110938029_A_G	rs4540879	Red blood cell count,Hypothyroidism,White blood cell	Muscle_Skeletal	ENSG00000258240.5	RP1-46F2.3	ENSG00000111249.13	CUX2	ENSG00000111249|ENSG00000258240	76212	0.18216	lincRNA	protein_coding
chr12_110948863_G_T	rs2157873	Red blood cell count,Hypothyroidism,White blood cell	Muscle_Skeletal	ENSG00000111249.13	RP1-46F2.3	ENSG00000258240.5	CUX2	ENSG00000111249|ENSG00000258240	76212	0.18216	lincRNA	protein_coding
chr12_111364876_C_T	rs7399251	Systolic blood pressure,Red blood cell count,Hypertension,White blood cell	Heart_Left_Ventricle	ENSG00000111271.14	ACAD10	ENSG00000198270.12	TMEM116	ENSG00000111271|ENSG00000198270	327121	0.22877	protein_coding	protein_coding
chr12_111735644_A_G	rs847900	Systolic blood pressure,Red blood cell count,White blood cell	Cells_Cultured_fibroblasts	ENSG00000204842.14	ATXN2	ENSG00000111300.9	NAA25	ENSG00000111300|ENSG00000204842	509346	0.18094	protein_coding	protein_coding
chr12_111784984_C_T	rs4648328	Systolic blood pressure,Red blood cell count,White blood cell	Testis	ENSG00000111275.12	ALDH2	ENSG00000089022.13	MAPKAPK5	ENSG00000089022|ENSG00000111275	76216	0.25114	protein_coding	protein_coding
chr12_111852639_G_A	rs57502306	Red blood cell count,Myocardial infarction,White blood cell	Nerve_Tibial	ENSG00000198270.12	TMEM116	ENSG00000111300.9	NAA25	ENSG00000111300|ENSG00000198270	95837	0.23432	protein_coding	protein_coding
chr12_111950324_A_T	rs11066098	Systolic blood pressure,Red blood cell count,White blood cell	Testis	ENSG00000089022.13	ALDH2	ENSG00000111275.12	MAPKAPK5	ENSG00000089022|ENSG00000111275	76216	0.25114	protein_coding	protein_coding
chr12_112004484_G_A	rs12426505	Red blood cell count,Myocardial infarction,White blood cell	Cells_Cultured_fibroblasts	ENSG00000198270.12	MAPKAPK5-AS1	ENSG00000234608.7	TMEM116	ENSG00000198270|ENSG00000234608	170283	0.21081	lincRNA	protein_coding
chr12_112024471_G_A	rs58368428	Red blood cell count,Myocardial infarction,White blood cell	Cells_Cultured_fibroblasts	ENSG00000234608.7	MAPKAPK5-AS1	ENSG00000198270.12	TMEM116	ENSG00000198270|ENSG00000234608	170283	0.21081	lincRNA	protein_coding
chr12_112178115_A_C	rs12423572	Red blood cell count,Myocardial infarction,White blood cell	Nerve_Tibial	ENSG00000111300.9	TMEM116	ENSG00000198270.12	NAA25	ENSG00000111300|ENSG00000198270	95837	0.23432	protein_coding	protein_coding
chr12_112408039_A_T	rs12579123	Red blood cell count,Myocardial infarction,White blood cell	Cells_Cultured_fibroblasts	ENSG00000173064.12	HECTD4	ENSG00000089009.15	RPL6	ENSG00000089009|ENSG00000173064	29003	0.19778	protein_coding	protein_coding
chr12_121198789_G_C	rs76741852	BMI,Body fat percentage	Muscle_Skeletal	ENSG00000139725.7	RHOF	ENSG00000212694.8	LINC01089	ENSG00000139725|ENSG00000212694	3229	0.4902	protein_coding	lincRNA
chr12_121773767_T_TACACACACACACACAC	rs139459284	Body fat percentage,White blood cell	Artery_Coronary	ENSG00000212694.8	RHOF	ENSG00000139725.7	LINC01089	ENSG00000139725|ENSG00000212694	3229	0.48128	protein_coding	lincRNA
chr12_121773767_T_TACACACACACACACAC	rs139459284	Body fat percentage,White blood cell	Artery_Coronary	ENSG00000212694.8	RP11-347I19.8	ENSG00000272849.1	LINC01089	ENSG00000212694|ENSG00000272849	6395	0.57381	lincRNA	lincRNA
chr12_121773767_T_TACACACACACACACAC	rs139459284	Body fat percentage,White blood cell	Artery_Coronary	ENSG00000212694.8	RP11-347I19.7	ENSG00000274292.1	LINC01089	ENSG00000212694|ENSG00000274292	3109	0.43409	lincRNA	lincRNA
chr12_121813750_G_A	rs895957	Body fat percentage,White blood cell	Cells_Cultured_fibroblasts	ENSG00000212694.8	RHOF	ENSG00000139725.7	LINC01089	ENSG00000139725|ENSG00000212694	3229	0.38541	protein_coding	lincRNA
chr12_121813750_G_A	rs895957	Body fat percentage,White blood cell	Prostate	ENSG00000212694.8	RHOF	ENSG00000139725.7	LINC01089	ENSG00000139725|ENSG00000212694	3229	0.45541	protein_coding	lincRNA
chr12_121813750_G_A	rs895957	Body fat percentage,White blood cell	Cells_Cultured_fibroblasts	ENSG00000212694.8	RP11-347I19.8	ENSG00000272849.1	LINC01089	ENSG00000212694|ENSG00000272849	6395	0.5127	lincRNA	lincRNA
chr12_121813750_G_A	rs895957	Body fat percentage,White blood cell	Heart_Atrial_Appendage	ENSG00000212694.8	RP11-347I19.8	ENSG00000272849.1	LINC01089	ENSG00000212694|ENSG00000272849	6395	0.57062	lincRNA	lincRNA
chr12_121813750_G_A	rs895957	Body fat percentage,White blood cell	Prostate	ENSG00000212694.8	RP11-347I19.8	ENSG00000272849.1	LINC01089	ENSG00000212694|ENSG00000272849	6395	0.66913	lincRNA	lincRNA
chr12_121813750_G_A	rs895957	Body fat percentage,White blood cell	Whole_Blood	ENSG00000272849.1	RP11-347I19.8	ENSG00000212694.8	LINC01089	ENSG00000212694|ENSG00000272849	6395	0.56373	lincRNA	lincRNA
chr12_121813750_G_A	rs895957	Body fat percentage,White blood cell	Cells_Cultured_fibroblasts	ENSG00000212694.8	RP11-347I19.7	ENSG00000274292.1	LINC01089	ENSG00000212694|ENSG00000274292	3109	0.46152	lincRNA	lincRNA
chr12_121813750_G_A	rs895957	Body fat percentage,White blood cell	Heart_Atrial_Appendage	ENSG00000212694.8	RP11-347I19.7	ENSG00000274292.1	LINC01089	ENSG00000212694|ENSG00000274292	3109	0.42873	lincRNA	lincRNA
chr12_121813750_G_A	rs895957	Body fat percentage,White blood cell	Prostate	ENSG00000212694.8	RP11-347I19.7	ENSG00000274292.1	LINC01089	ENSG00000212694|ENSG00000274292	3109	0.48911	lincRNA	lincRNA
chr12_121813750_G_A	rs895957	Body fat percentage,White blood cell	Testis	ENSG00000274292.1	RP11-347I19.7	ENSG00000212694.8	LINC01089	ENSG00000212694|ENSG00000274292	3109	0.25949	lincRNA	lincRNA
chr12_121813750_G_A	rs895957	Body fat percentage,White blood cell	Whole_Blood	ENSG00000272849.1	RP11-347I19.8	ENSG00000274292.1	RP11-347I19.7	ENSG00000272849|ENSG00000274292	3286	0.34987	lincRNA	lincRNA
chr12_122517596_C_T	rs6416298	BMI,Body fat percentage	Artery_Tibial	ENSG00000111011.17	ZCCHC8	ENSG00000033030.13	RSRC2	ENSG00000033030|ENSG00000111011	25927	0.21387	protein_coding	protein_coding
chr12_122605833_T_C	rs2342082	BMI,Body fat percentage	Artery_Tibial	ENSG00000033030.13	ZCCHC8	ENSG00000111011.17	RSRC2	ENSG00000033030|ENSG00000111011	25927	0.21387	protein_coding	protein_coding
chr12_123908570_G_A	rs78985577	BMI,Body fat percentage	Adipose_Visceral_Omentum	ENSG00000197653.15	DNAH10	ENSG00000119242.8	CCDC92	ENSG00000119242|ENSG00000197653	210643	0.25458	protein_coding	protein_coding
chr12_123908570_G_A	rs78985577	BMI,Body fat percentage	Adipose_Visceral_Omentum	ENSG00000197653.15	DNAH10	ENSG00000250091.2	DNAH10OS	ENSG00000197653|ENSG00000250091	172796	0.35482	protein_coding	protein_coding
chr12_123908570_G_A	rs78985577	BMI,Body fat percentage	Esophagus_Muscularis	ENSG00000197653.15	DNAH10	ENSG00000250091.2	DNAH10OS	ENSG00000197653|ENSG00000250091	172796	0.36799	protein_coding	protein_coding
chr12_123914608_G_A	rs79478560	Body fat percentage,White blood cell	Prostate	ENSG00000197653.15	DNAH10	ENSG00000250091.2	DNAH10OS	ENSG00000197653|ENSG00000250091	172796	0.37475	protein_coding	protein_coding
chr12_123923444_A_G	rs12809125	Red blood cell count,Body fat percentage,White blood cell	Artery_Tibial	ENSG00000250091.2	DNAH10OS	ENSG00000119242.8	CCDC92	ENSG00000119242|ENSG00000250091	37847	0.4428	protein_coding	protein_coding
chr12_123923444_A_G	rs12809125	Red blood cell count,Body fat percentage,White blood cell	Ovary	ENSG00000250091.2	DNAH10OS	ENSG00000119242.8	CCDC92	ENSG00000119242|ENSG00000250091	37847	0.34833	protein_coding	protein_coding
chr12_123923444_A_G	rs12809125	Red blood cell count,Body fat percentage,White blood cell	Artery_Tibial	ENSG00000250091.2	DNAH10	ENSG00000197653.15	DNAH10OS	ENSG00000197653|ENSG00000250091	172796	0.46187	protein_coding	protein_coding
chr12_123924955_G_A	rs7133378	BMI,Body fat percentage,White blood cell	Skin_Not_Sun_Exposed_Suprapubic	ENSG00000250091.2	DNAH10OS	ENSG00000119242.8	CCDC92	ENSG00000119242|ENSG00000250091	37847	0.23965	protein_coding	protein_coding
chr12_123924955_G_A	rs7133378	BMI,Body fat percentage,White blood cell	Esophagus_Gastroesophageal_Junction	ENSG00000197653.15	DNAH10	ENSG00000250091.2	DNAH10OS	ENSG00000197653|ENSG00000250091	172796	0.39836	protein_coding	protein_coding
chr12_123924955_G_A	rs7133378	BMI,Body fat percentage,White blood cell	Skin_Not_Sun_Exposed_Suprapubic	ENSG00000250091.2	DNAH10	ENSG00000197653.15	DNAH10OS	ENSG00000197653|ENSG00000250091	172796	0.24686	protein_coding	protein_coding
chr12_123928868_AC_A	rs11338826	Red blood cell count,Body fat percentage,White blood cell	Stomach	ENSG00000119242.8	DNAH10	ENSG00000197653.15	CCDC92	ENSG00000119242|ENSG00000197653	210643	0.25635	protein_coding	protein_coding
chr12_123928868_AC_A	rs11338826	Red blood cell count,Body fat percentage,White blood cell	Breast_Mammary_Tissue	ENSG00000119242.8	DNAH10OS	ENSG00000250091.2	CCDC92	ENSG00000119242|ENSG00000250091	37847	0.25105	protein_coding	protein_coding
chr12_123928944_G_A	rs9971695	BMI,Red blood cell count,Body fat percentage,White blood cell	Adipose_Visceral_Omentum	ENSG00000250091.2	DNAH10OS	ENSG00000119242.8	CCDC92	ENSG00000119242|ENSG00000250091	37847	0.3569	protein_coding	protein_coding
chr12_123928944_G_A	rs9971695	BMI,Red blood cell count,Body fat percentage,White blood cell	Adipose_Visceral_Omentum	ENSG00000250091.2	DNAH10	ENSG00000197653.15	DNAH10OS	ENSG00000197653|ENSG00000250091	172796	0.35482	protein_coding	protein_coding
chr12_123928944_G_A	rs9971695	BMI,Red blood cell count,Body fat percentage,White blood cell	Testis	ENSG00000250091.2	DNAH10	ENSG00000197653.15	DNAH10OS	ENSG00000197653|ENSG00000250091	172796	0.31557	protein_coding	protein_coding
chr12_123929551_C_T	rs3802999	BMI,Red blood cell count,Body fat percentage,White blood cell	Heart_Left_Ventricle	ENSG00000250091.2	DNAH10OS	ENSG00000119242.8	CCDC92	ENSG00000119242|ENSG00000250091	37847	0.29927	protein_coding	protein_coding
chr12_123934515_A_C	rs11057396	BMI,Red blood cell count,Body fat percentage,White blood cell	Esophagus_Gastroesophageal_Junction	ENSG00000250091.2	DNAH10	ENSG00000197653.15	DNAH10OS	ENSG00000197653|ENSG00000250091	172796	0.39836	protein_coding	protein_coding
chr12_123936906_T_C	rs9863	Red blood cell count,Body fat percentage,White blood cell	Skin_Sun_Exposed_Lower_leg	ENSG00000119242.8	DNAH10OS	ENSG00000250091.2	CCDC92	ENSG00000119242|ENSG00000250091	37847	0.27907	protein_coding	protein_coding
chr12_123938728_C_G	rs4930722	Red blood cell count,Body fat percentage,White blood cell	Adipose_Visceral_Omentum	ENSG00000119242.8	CCDC92	ENSG00000179195.15	ZNF664	ENSG00000119242|ENSG00000179195	292	0.49626	protein_coding	protein_coding
chr12_123938728_C_G	rs4930722	Red blood cell count,Body fat percentage,White blood cell	Adipose_Visceral_Omentum	ENSG00000119242.8	DNAH10	ENSG00000197653.15	CCDC92	ENSG00000119242|ENSG00000197653	210643	0.25458	protein_coding	protein_coding
chr12_123938728_C_G	rs4930722	Red blood cell count,Body fat percentage,White blood cell	Adipose_Visceral_Omentum	ENSG00000119242.8	DNAH10OS	ENSG00000250091.2	CCDC92	ENSG00000119242|ENSG00000250091	37847	0.3569	protein_coding	protein_coding
chr12_123938728_C_G	rs4930722	Red blood cell count,Body fat percentage,White blood cell	Heart_Left_Ventricle	ENSG00000119242.8	DNAH10OS	ENSG00000250091.2	CCDC92	ENSG00000119242|ENSG00000250091	37847	0.29927	protein_coding	protein_coding
chr12_123938728_C_G	rs4930722	Red blood cell count,Body fat percentage,White blood cell	Nerve_Tibial	ENSG00000119242.8	DNAH10OS	ENSG00000250091.2	CCDC92	ENSG00000119242|ENSG00000250091	37847	0.28147	protein_coding	protein_coding
chr12_123938728_C_G	rs4930722	Red blood cell count,Body fat percentage,White blood cell	Ovary	ENSG00000119242.8	DNAH10OS	ENSG00000250091.2	CCDC92	ENSG00000119242|ENSG00000250091	37847	0.34833	protein_coding	protein_coding
chr12_123939270_T_C	rs4930724	Red blood cell count,Body fat percentage,White blood cell	Esophagus_Mucosa	ENSG00000250091.2	DNAH10OS	ENSG00000119242.8	CCDC92	ENSG00000119242|ENSG00000250091	37847	0.2346	protein_coding	protein_coding
chr12_123939270_T_C	rs4930724	Red blood cell count,Body fat percentage,White blood cell	Brain_Frontal_Cortex_BA9	ENSG00000250091.2	DNAH10	ENSG00000197653.15	DNAH10OS	ENSG00000197653|ENSG00000250091	172796	0.42876	protein_coding	protein_coding
chr12_123942977_G_C	rs35825716	Red blood cell count,Body fat percentage,White blood cell	Artery_Tibial	ENSG00000119242.8	CCDC92	ENSG00000179195.15	ZNF664	ENSG00000119242|ENSG00000179195	292	0.26091	protein_coding	protein_coding
chr12_123942977_G_C	rs35825716	Red blood cell count,Body fat percentage,White blood cell	Artery_Tibial	ENSG00000119242.8	DNAH10	ENSG00000197653.15	CCDC92	ENSG00000119242|ENSG00000197653	210643	0.20894	protein_coding	protein_coding
chr12_123942977_G_C	rs35825716	Red blood cell count,Body fat percentage,White blood cell	Artery_Tibial	ENSG00000119242.8	DNAH10OS	ENSG00000250091.2	CCDC92	ENSG00000119242|ENSG00000250091	37847	0.4428	protein_coding	protein_coding
chr12_123943784_T_C	rs4930726	Red blood cell count,Body fat percentage,White blood cell	Breast_Mammary_Tissue	ENSG00000250091.2	DNAH10OS	ENSG00000119242.8	CCDC92	ENSG00000119242|ENSG00000250091	37847	0.25105	protein_coding	protein_coding
chr12_123943784_T_C	rs4930726	Red blood cell count,Body fat percentage,White blood cell	Heart_Atrial_Appendage	ENSG00000250091.2	DNAH10OS	ENSG00000119242.8	CCDC92	ENSG00000119242|ENSG00000250091	37847	0.25614	protein_coding	protein_coding
chr12_123943784_T_C	rs4930726	Red blood cell count,Body fat percentage,White blood cell	Thyroid	ENSG00000250091.2	DNAH10OS	ENSG00000119242.8	CCDC92	ENSG00000119242|ENSG00000250091	37847	0.36406	protein_coding	protein_coding
chr12_123943784_T_C	rs4930726	Red blood cell count,Body fat percentage,White blood cell	Heart_Atrial_Appendage	ENSG00000250091.2	DNAH10OS	ENSG00000179195.15	ZNF664	ENSG00000179195|ENSG00000250091	38139	0.22509	protein_coding	protein_coding
chr12_123943784_T_C	rs4930726	Red blood cell count,Body fat percentage,White blood cell	Brain_Anterior_cingulate_cortex_BA24	ENSG00000250091.2	DNAH10	ENSG00000197653.15	DNAH10OS	ENSG00000197653|ENSG00000250091	172796	0.38957	protein_coding	protein_coding
chr12_123943784_T_C	rs4930726	Red blood cell count,Body fat percentage,White blood cell	Breast_Mammary_Tissue	ENSG00000250091.2	DNAH10	ENSG00000197653.15	DNAH10OS	ENSG00000197653|ENSG00000250091	172796	0.26307	protein_coding	protein_coding
chr12_123943784_T_C	rs4930726	Red blood cell count,Body fat percentage,White blood cell	Thyroid	ENSG00000250091.2	DNAH10	ENSG00000197653.15	DNAH10OS	ENSG00000197653|ENSG00000250091	172796	0.38167	protein_coding	protein_coding
chr12_123946265_G_A	rs4765335	Red blood cell count,Body fat percentage,White blood cell	Thyroid	ENSG00000119242.8	DNAH10	ENSG00000197653.15	CCDC92	ENSG00000119242|ENSG00000197653	210643	0.25355	protein_coding	protein_coding
chr12_123946265_G_A	rs4765335	Red blood cell count,Body fat percentage,White blood cell	Skin_Not_Sun_Exposed_Suprapubic	ENSG00000119242.8	DNAH10OS	ENSG00000250091.2	CCDC92	ENSG00000119242|ENSG00000250091	37847	0.23965	protein_coding	protein_coding
chr12_123946265_G_A	rs4765335	Red blood cell count,Body fat percentage,White blood cell	Thyroid	ENSG00000119242.8	DNAH10OS	ENSG00000250091.2	CCDC92	ENSG00000119242|ENSG00000250091	37847	0.36406	protein_coding	protein_coding
chr12_123946265_G_A	rs4765335	Red blood cell count,Body fat percentage,White blood cell	Breast_Mammary_Tissue	ENSG00000197653.15	DNAH10	ENSG00000250091.2	DNAH10OS	ENSG00000197653|ENSG00000250091	172796	0.26307	protein_coding	protein_coding
chr12_123946502_G_A	rs11835839	Red blood cell count,Body fat percentage,White blood cell	Artery_Tibial	ENSG00000197653.15	DNAH10	ENSG00000119242.8	CCDC92	ENSG00000119242|ENSG00000197653	210643	0.20894	protein_coding	protein_coding
chr12_123946502_G_A	rs11835839	Red blood cell count,Body fat percentage,White blood cell	Stomach	ENSG00000197653.15	DNAH10	ENSG00000119242.8	CCDC92	ENSG00000119242|ENSG00000197653	210643	0.25635	protein_coding	protein_coding
chr12_123946502_G_A	rs11835839	Red blood cell count,Body fat percentage,White blood cell	Skin_Sun_Exposed_Lower_leg	ENSG00000250091.2	DNAH10OS	ENSG00000119242.8	CCDC92	ENSG00000119242|ENSG00000250091	37847	0.27907	protein_coding	protein_coding
chr12_123946502_G_A	rs11835839	Red blood cell count,Body fat percentage,White blood cell	Artery_Tibial	ENSG00000197653.15	DNAH10	ENSG00000250091.2	DNAH10OS	ENSG00000197653|ENSG00000250091	172796	0.46187	protein_coding	protein_coding
chr12_123946502_G_A	rs11835839	Red blood cell count,Body fat percentage,White blood cell	Esophagus_Muscularis	ENSG00000250091.2	DNAH10	ENSG00000197653.15	DNAH10OS	ENSG00000197653|ENSG00000250091	172796	0.36799	protein_coding	protein_coding
chr12_123946502_G_A	rs11835839	Red blood cell count,Body fat percentage,White blood cell	Skin_Sun_Exposed_Lower_leg	ENSG00000250091.2	DNAH10	ENSG00000197653.15	DNAH10OS	ENSG00000197653|ENSG00000250091	172796	0.27534	protein_coding	protein_coding
chr12_123946502_G_A	rs11835839	Red blood cell count,Body fat percentage,White blood cell	Stomach	ENSG00000197653.15	DNAH10	ENSG00000250091.2	DNAH10OS	ENSG00000197653|ENSG00000250091	172796	0.29484	protein_coding	protein_coding
chr12_123946502_G_A	rs11835839	Red blood cell count,Body fat percentage,White blood cell	Testis	ENSG00000197653.15	DNAH10	ENSG00000250091.2	DNAH10OS	ENSG00000197653|ENSG00000250091	172796	0.31557	protein_coding	protein_coding
chr12_123958205_T_C	rs6488912	Red blood cell count,Body fat percentage,White blood cell	Artery_Coronary	ENSG00000250091.2	DNAH10	ENSG00000197653.15	DNAH10OS	ENSG00000197653|ENSG00000250091	172796	0.34003	protein_coding	protein_coding
chr12_123958205_T_C	rs6488912	Red blood cell count,Body fat percentage,White blood cell	Colon_Transverse	ENSG00000250091.2	DNAH10	ENSG00000197653.15	DNAH10OS	ENSG00000197653|ENSG00000250091	172796	0.37715	protein_coding	protein_coding
chr12_123961706_T_C	rs34878139	Red blood cell count,Body fat percentage,White blood cell	Adipose_Subcutaneous	ENSG00000250091.2	DNAH10OS	ENSG00000119242.8	CCDC92	ENSG00000119242|ENSG00000250091	37847	0.35535	protein_coding	protein_coding
chr12_123961706_T_C	rs34878139	Red blood cell count,Body fat percentage,White blood cell	Adipose_Subcutaneous	ENSG00000250091.2	DNAH10	ENSG00000197653.15	DNAH10OS	ENSG00000197653|ENSG00000250091	172796	0.3728	protein_coding	protein_coding
chr12_123962860_A_T	rs3762103	BMI,Red blood cell count,Body fat percentage,White blood cell	Artery_Aorta	ENSG00000250091.2	DNAH10OS	ENSG00000119242.8	CCDC92	ENSG00000119242|ENSG00000250091	37847	0.26543	protein_coding	protein_coding
chr12_123962860_A_T	rs3762103	BMI,Red blood cell count,Body fat percentage,White blood cell	Lung	ENSG00000250091.2	DNAH10OS	ENSG00000119242.8	CCDC92	ENSG00000119242|ENSG00000250091	37847	0.25509	protein_coding	protein_coding
chr12_123962860_A_T	rs3762103	BMI,Red blood cell count,Body fat percentage,White blood cell	Nerve_Tibial	ENSG00000250091.2	DNAH10OS	ENSG00000119242.8	CCDC92	ENSG00000119242|ENSG00000250091	37847	0.28147	protein_coding	protein_coding
chr12_123962860_A_T	rs3762103	BMI,Red blood cell count,Body fat percentage,White blood cell	Artery_Aorta	ENSG00000250091.2	DNAH10	ENSG00000197653.15	DNAH10OS	ENSG00000197653|ENSG00000250091	172796	0.37967	protein_coding	protein_coding
chr12_123962860_A_T	rs3762103	BMI,Red blood cell count,Body fat percentage,White blood cell	Colon_Sigmoid	ENSG00000250091.2	DNAH10	ENSG00000197653.15	DNAH10OS	ENSG00000197653|ENSG00000250091	172796	0.33359	protein_coding	protein_coding
chr12_123962860_A_T	rs3762103	BMI,Red blood cell count,Body fat percentage,White blood cell	Lung	ENSG00000250091.2	DNAH10	ENSG00000197653.15	DNAH10OS	ENSG00000197653|ENSG00000250091	172796	0.18744	protein_coding	protein_coding
chr12_123962860_A_T	rs3762103	BMI,Red blood cell count,Body fat percentage,White blood cell	Nerve_Tibial	ENSG00000250091.2	DNAH10	ENSG00000197653.15	DNAH10OS	ENSG00000197653|ENSG00000250091	172796	0.2156	protein_coding	protein_coding
chr12_123962860_A_T	rs3762103	BMI,Red blood cell count,Body fat percentage,White blood cell	Prostate	ENSG00000250091.2	DNAH10	ENSG00000197653.15	DNAH10OS	ENSG00000197653|ENSG00000250091	172796	0.37475	protein_coding	protein_coding
chr12_124002996_C_T	rs77112003	Red blood cell count,Body fat percentage,White blood cell	Heart_Atrial_Appendage	ENSG00000179195.15	CCDC92	ENSG00000119242.8	ZNF664	ENSG00000119242|ENSG00000179195	292	0.3113	protein_coding	protein_coding
chr12_124002996_C_T	rs77112003	Red blood cell count,Body fat percentage,White blood cell	Heart_Atrial_Appendage	ENSG00000179195.15	DNAH10OS	ENSG00000250091.2	ZNF664	ENSG00000179195|ENSG00000250091	38139	0.22509	protein_coding	protein_coding
chr12_49847230_G_A	rs11169176	BMI,Body fat percentage	Thyroid	ENSG00000167580.7	FAIM2	ENSG00000135472.8	AQP2	ENSG00000135472|ENSG00000167580	46524	0.25801	protein_coding	protein_coding
chr12_50156600_A_T	rs11831413	Systolic blood pressure,Hypertension,White blood cell	Artery_Aorta	ENSG00000066117.14	PRPF40B	ENSG00000110844.13	SMARCD1	ENSG00000066117|ENSG00000110844	516754	0.20342	protein_coding	protein_coding
chr12_50183134_A_G	rs4883482	Systolic blood pressure,Hypertension,White blood cell	Spleen	ENSG00000139624.12	AQP5	ENSG00000161798.6	CERS5	ENSG00000139624|ENSG00000161798	205663	0.37057	protein_coding	protein_coding
chr12_54024382_A_G	rs894736	Systolic blood pressure,Body fat percentage	Skin_Sun_Exposed_Lower_leg	ENSG00000197757.7	HOXC6	ENSG00000260597.1	AC012531.25	ENSG00000197757|ENSG00000260597	29286	0.42053	protein_coding	lincRNA
chr12_55995509_T_C	rs705700	Age hay fever, rhinitis or eczema diagnosed,Asthma	Skin_Not_Sun_Exposed_Suprapubic	ENSG00000123411.14	IKZF4	ENSG00000197728.9	RPS26	ENSG00000123411|ENSG00000197728	34194	0.2506	protein_coding	protein_coding
chr12_55999553_C_G	rs1081975	Age hay fever, rhinitis or eczema diagnosed,Asthma	Muscle_Skeletal	ENSG00000139531.12	RAB5B	ENSG00000111540.15	SUOX	ENSG00000111540|ENSG00000139531	23267	0.17504	protein_coding	protein_coding
chr12_56001170_A_G	rs773125	BMI,Age hay fever, rhinitis or eczema diagnosed	Adipose_Subcutaneous	ENSG00000123411.14	IKZF4	ENSG00000197728.9	RPS26	ENSG00000123411|ENSG00000197728	34194	0.23625	protein_coding	protein_coding
chr12_56042145_C_G	rs1131017	Age hay fever, rhinitis or eczema diagnosed,Asthma	Adipose_Subcutaneous	ENSG00000197728.9	IKZF4	ENSG00000123411.14	RPS26	ENSG00000123411|ENSG00000197728	34194	0.23625	protein_coding	protein_coding
chr12_56042145_C_G	rs1131017	Age hay fever, rhinitis or eczema diagnosed,Asthma	Esophagus_Mucosa	ENSG00000197728.9	IKZF4	ENSG00000123411.14	RPS26	ENSG00000123411|ENSG00000197728	34194	0.22749	protein_coding	protein_coding
chr12_56042145_C_G	rs1131017	Age hay fever, rhinitis or eczema diagnosed,Asthma	Skin_Not_Sun_Exposed_Suprapubic	ENSG00000197728.9	IKZF4	ENSG00000123411.14	RPS26	ENSG00000123411|ENSG00000197728	34194	0.2506	protein_coding	protein_coding
chr12_56042145_C_G	rs1131017	Age hay fever, rhinitis or eczema diagnosed,Asthma	Skin_Sun_Exposed_Lower_leg	ENSG00000197728.9	IKZF4	ENSG00000123411.14	RPS26	ENSG00000123411|ENSG00000197728	34194	0.17344	protein_coding	protein_coding
chr12_89355446_T_C	rs704080	BMI,Body fat percentage	Esophagus_Muscularis	ENSG00000271259.1	DUSP6	ENSG00000139318.7	RP11-1109F11.5	ENSG00000139318|ENSG00000271259	20806	0.21281	protein_coding	lincRNA
chr12_89355446_T_C	rs704080	BMI,Body fat percentage	Esophagus_Muscularis	ENSG00000271259.1	RP11-1109F11.3	ENSG00000271327.1	RP11-1109F11.5	ENSG00000271259|ENSG00000271327	4013	0.36504	lincRNA	lincRNA
chr12_89373421_T_C	rs809973	BMI,Abdominal hernia	Nerve_Tibial	ENSG00000271259.1	RP11-1109F11.3	ENSG00000271327.1	RP11-1109F11.5	ENSG00000271259|ENSG00000271327	4013	0.42661	lincRNA	lincRNA
chr12_89548613_A_G	rs11105328	Systolic blood pressure,Hypertension	Artery_Tibial	ENSG00000271614.1	ATP2B1	ENSG00000070961.15	ATP2B1-AS1	ENSG00000070961|ENSG00000271614	128	0.36328	protein_coding	lincRNA
chr12_89615182_A_G	rs2681472	Systolic blood pressure,Hypertension	Artery_Tibial	ENSG00000070961.15	ATP2B1	ENSG00000271614.1	ATP2B1-AS1	ENSG00000070961|ENSG00000271614	128	0.36328	protein_coding	lincRNA
chr12_9733403_G_A	rs10492166	Hypothyroidism,White blood cell	Lung	ENSG00000184293.7	RP13-735L24.1	ENSG00000260423.1	CLECL1	ENSG00000184293|ENSG00000260423	365835	0.18284	lincRNA	protein_coding
chr13_27418324_G_A	rs9512686	BMI,Body fat percentage	Adipose_Subcutaneous	ENSG00000122034.14	GTF3A	ENSG00000122033.14	MTIF3	ENSG00000122033|ENSG00000122034	26047	0.31529	protein_coding	protein_coding
chr13_27429225_C_G	rs1237710	BMI,Body fat percentage	Whole_Blood	ENSG00000122033.14	GTF3A	ENSG00000122034.14	MTIF3	ENSG00000122033|ENSG00000122034	26047	0.28011	protein_coding	protein_coding
chr13_32614414_T_C	rs61947055	BMI,Body fat percentage	Nerve_Tibial	ENSG00000083642.18	PDS5B	ENSG00000133116.7	KL	ENSG00000083642|ENSG00000133116	430006	0.19323	protein_coding	protein_coding
chr13_49527390_C_T	rs7333668	White blood cell,Age stared wearing glasses or contact lenses	Whole_Blood	ENSG00000136147.17	PHF11	ENSG00000136144.11	RCBTB1	ENSG00000136144|ENSG00000136147	89918	0.18274	protein_coding	protein_coding
chr13_98453638_G_C	rs9517313	BMI,Body fat percentage,Neuroticism	Brain_Cerebellar_Hemisphere	ENSG00000102572.14	STK24	ENSG00000088387.18	DOCK9	ENSG00000088387|ENSG00000102572	509474	0.30583	protein_coding	protein_coding
chr13_98453638_G_C	rs9517313	BMI,Body fat percentage,Neuroticism	Brain_Cerebellum	ENSG00000102572.14	FARP1	ENSG00000152767.16	STK24	ENSG00000102572|ENSG00000152767	434589	0.34071	protein_coding	protein_coding
chr13_98453638_G_C	rs9517313	BMI,Body fat percentage,Neuroticism	Brain_Cerebellum	ENSG00000152767.16	FARP1	ENSG00000102572.14	STK24	ENSG00000102572|ENSG00000152767	434589	0.34071	protein_coding	protein_coding
chr13_98461217_G_C	rs7985565	BMI,Body fat percentage	Adipose_Subcutaneous	ENSG00000102572.14	FARP1	ENSG00000152767.16	STK24	ENSG00000102572|ENSG00000152767	434589	0.30509	protein_coding	protein_coding
chr13_98464130_T_C	rs17574378	BMI,Body fat percentage	Whole_Blood	ENSG00000152767.16	FARP1	ENSG00000102572.14	STK24	ENSG00000102572|ENSG00000152767	434589	0.3959	protein_coding	protein_coding
chr13_98546375_AAC_A	rs5806069	BMI,Body fat percentage	Adipose_Subcutaneous	ENSG00000152767.16	FARP1	ENSG00000102572.14	STK24	ENSG00000102572|ENSG00000152767	434589	0.30509	protein_coding	protein_coding
chr13_98567336_GACC_G	rs145565981	BMI,Body fat percentage	Whole_Blood	ENSG00000102572.14	FARP1	ENSG00000152767.16	STK24	ENSG00000102572|ENSG00000152767	434589	0.3959	protein_coding	protein_coding
chr14_100675572_G_A	rs745797	BMI,Body fat percentage	Testis	ENSG00000196273.7	LINC00523	ENSG00000258717.1	RP11-566J3.2	ENSG00000196273|ENSG00000258717	22634	0.27121	lincRNA	lincRNA
chr14_102775508_T_C	rs7158187	BMI,Body fat percentage	Spleen	ENSG00000131323.14	WDR20	ENSG00000140153.17	TRAF3	ENSG00000131323|ENSG00000140153	637776	0.28841	protein_coding	protein_coding
chr14_103618504_C_T	rs4906347	BMI,White blood cell	Ovary	ENSG00000126215.13	BAG5	ENSG00000166170.9	XRCC3	ENSG00000126215|ENSG00000166170	152673	0.39512	protein_coding	protein_coding
chr14_21077071_A_G	rs12885183	Red blood cell count,Birth weight	Breast_Mammary_Tissue	ENSG00000165794.9	METTL17	ENSG00000165792.17	SLC39A2	ENSG00000165792|ENSG00000165794	9485	0.22294	protein_coding	protein_coding
chr14_64261562_A_C	rs1256048	Red blood cell count,Cardiac dysrhythmias	Artery_Tibial	ENSG00000126822.16	PLEKHG3	ENSG00000257365.7	FNTB	ENSG00000126822|ENSG00000257365	282618	0.15664	protein_coding	protein_coding
chr14_73007905_C_T	rs2806057	BMI,Red blood cell count	Esophagus_Mucosa	ENSG00000165861.13	DCAF4	ENSG00000119599.16	ZFYVE1	ENSG00000119599|ENSG00000165861	100880	0.19595	protein_coding	protein_coding
chr15_40008013_G_C	rs2279580	Systolic blood pressure,Red blood cell count	Thyroid	ENSG00000128829.11	EIF2AK4	ENSG00000275636.1	RP11-521C20.5	ENSG00000128829|ENSG00000275636	144746	0.18201	protein_coding	lincRNA
chr15_41272195_A_G	rs28417774	Systolic blood pressure,Body fat percentage	Thyroid	ENSG00000104147.8	OIP5	ENSG00000137804.12	NUSAP1	ENSG00000104147|ENSG00000137804	73	0.25795	protein_coding	protein_coding
chr15_51692950_T_C	rs8027162	BMI,Body fat percentage	Brain_Cerebellum	ENSG00000104112.8	SCG3	ENSG00000128872.9	TMOD2	ENSG00000104112|ENSG00000128872	70233	0.2919	protein_coding	protein_coding
chr15_51882368_A_G	rs2470619	BMI,Body fat percentage	Nerve_Tibial	ENSG00000128872.9	LYSMD2	ENSG00000140280.13	TMOD2	ENSG00000128872|ENSG00000140280	26	0.23679	protein_coding	protein_coding
chr15_52805698_C_CG	rs11407082	BMI,Body fat percentage	Testis	ENSG00000259203.1	CTD-2184D3.3	ENSG00000259178.1	RP11-209K10.2	ENSG00000259178|ENSG00000259203	722640	0.22518	lincRNA	lincRNA
chr15_64224829_C_T	rs28550147	Red blood cell count,White blood cell	Lung	ENSG00000169118.17	CSNK1G1	ENSG00000103671.9	TRIP4	ENSG00000103671|ENSG00000169118	31489	0.18184	protein_coding	protein_coding
chr15_64354578_C_T	rs1533378	Red blood cell count,White blood cell	Cells_Cultured_fibroblasts	ENSG00000169118.17	CSNK1G1	ENSG00000103671.9	TRIP4	ENSG00000103671|ENSG00000169118	31489	0.21762	protein_coding	protein_coding
chr15_64378367_T_C	rs4777181	Red blood cell count,White blood cell	Whole_Blood	ENSG00000169118.17	CSNK1G1	ENSG00000103671.9	TRIP4	ENSG00000103671|ENSG00000169118	31489	0.15839	protein_coding	protein_coding
chr15_67150258_C_T	rs17293632	Asthma,Coronary atherosclerosis	Thyroid	ENSG00000166949.15	SMAD3	ENSG00000103591.12	AAGAB	ENSG00000103591|ENSG00000166949	188891	0.21453	protein_coding	protein_coding
chr15_67184397_G_A	rs7181877	Body fat percentage,Asthma	Adipose_Subcutaneous	ENSG00000166949.15	SMAD3	ENSG00000103591.12	AAGAB	ENSG00000103591|ENSG00000166949	188891	0.2498	protein_coding	protein_coding
chr15_67224610_T_C	rs11071942	Body fat percentage,Asthma	Pituitary	ENSG00000103599.19	IQCH	ENSG00000137764.19	MAP2K5	ENSG00000103599|ENSG00000137764	287909	0.34066	protein_coding	protein_coding
chr15_67229800_C_G	rs12915085	Body fat percentage,Asthma	Thyroid	ENSG00000103599.19	IQCH	ENSG00000137764.19	MAP2K5	ENSG00000103599|ENSG00000137764	287909	0.21953	protein_coding	protein_coding
chr15_67229800_C_G	rs12915085	Body fat percentage,Asthma	Thyroid	ENSG00000103599.19	IQCH	ENSG00000188779.10	SKOR1	ENSG00000103599|ENSG00000188779	564904	0.21297	protein_coding	protein_coding
chr15_67259726_G_A	rs8038652	Body fat percentage,Asthma	Adipose_Subcutaneous	ENSG00000103591.12	SMAD3	ENSG00000166949.15	AAGAB	ENSG00000103591|ENSG00000166949	188891	0.2498	protein_coding	protein_coding
chr15_67360638_A_G	rs8042007	Body fat percentage,Asthma	Esophagus_Muscularis	ENSG00000103599.19	IQCH	ENSG00000137764.19	MAP2K5	ENSG00000103599|ENSG00000137764	287909	0.19963	protein_coding	protein_coding
chr15_67401549_TAGAG_T	rs35921378	BMI,Body fat percentage	Spleen	ENSG00000137764.19	IQCH-AS1	ENSG00000259673.5	MAP2K5	ENSG00000137764|ENSG00000259673	21025	0.2999	lincRNA	protein_coding
chr15_67409157_G_A	rs2286664	BMI,Body fat percentage	Heart_Left_Ventricle	ENSG00000188779.10	MAP2K5	ENSG00000137764.19	SKOR1	ENSG00000137764|ENSG00000188779	276995	0.22323	protein_coding	protein_coding
chr15_67417673_G_A	rs28399271	BMI,Body fat percentage	Adipose_Subcutaneous	ENSG00000188779.10	MAP2K5	ENSG00000137764.19	SKOR1	ENSG00000137764|ENSG00000188779	276995	0.28387	protein_coding	protein_coding
chr15_67417673_G_A	rs28399271	BMI,Body fat percentage	Skin_Sun_Exposed_Lower_leg	ENSG00000137764.19	MAP2K5	ENSG00000188779.10	SKOR1	ENSG00000137764|ENSG00000188779	276995	0.15772	protein_coding	protein_coding
chr15_67471522_T_TAA	rs3083852	BMI,Body fat percentage	Artery_Tibial	ENSG00000137764.19	MAP2K5	ENSG00000188779.10	SKOR1	ENSG00000137764|ENSG00000188779	276995	0.23491	protein_coding	protein_coding
chr15_67520598_C_CG	rs11451847	BMI,Body fat percentage	Skin_Not_Sun_Exposed_Suprapubic	ENSG00000137764.19	MAP2K5	ENSG00000188779.10	SKOR1	ENSG00000137764|ENSG00000188779	276995	0.24516	protein_coding	protein_coding
chr15_67524877_G_T	rs4776942	BMI,Body fat percentage	Adipose_Visceral_Omentum	ENSG00000137764.19	MAP2K5	ENSG00000188779.10	SKOR1	ENSG00000137764|ENSG00000188779	276995	0.2388	protein_coding	protein_coding
chr15_67524877_G_T	rs4776942	BMI,Body fat percentage	Esophagus_Gastroesophageal_Junction	ENSG00000188779.10	MAP2K5	ENSG00000137764.19	SKOR1	ENSG00000137764|ENSG00000188779	276995	0.21055	protein_coding	protein_coding
chr15_67524877_G_T	rs4776942	BMI,Body fat percentage	Adipose_Visceral_Omentum	ENSG00000137764.19	IQCH-AS1	ENSG00000259673.5	MAP2K5	ENSG00000137764|ENSG00000259673	21025	0.19301	lincRNA	protein_coding
chr15_67535367_G_A	rs35930676	BMI,Body fat percentage	Pituitary	ENSG00000137764.19	IQCH	ENSG00000103599.19	MAP2K5	ENSG00000103599|ENSG00000137764	287909	0.34066	protein_coding	protein_coding
chr15_67535367_G_A	rs35930676	BMI,Body fat percentage	Lung	ENSG00000137764.19	MAP2K5	ENSG00000188779.10	SKOR1	ENSG00000137764|ENSG00000188779	276995	0.25895	protein_coding	protein_coding
chr15_67535367_G_A	rs35930676	BMI,Body fat percentage	Pituitary	ENSG00000137764.19	MAP2K5	ENSG00000188779.10	SKOR1	ENSG00000137764|ENSG00000188779	276995	0.36649	protein_coding	protein_coding
chr15_67535367_G_A	rs35930676	BMI,Body fat percentage	Lung	ENSG00000137764.19	IQCH-AS1	ENSG00000259673.5	MAP2K5	ENSG00000137764|ENSG00000259673	21025	0.23703	lincRNA	protein_coding
chr15_67543731_T_C	rs4776943	BMI,Body fat percentage	Breast_Mammary_Tissue	ENSG00000137764.19	MAP2K5	ENSG00000188779.10	SKOR1	ENSG00000137764|ENSG00000188779	276995	0.31143	protein_coding	protein_coding
chr15_67543731_T_C	rs4776943	BMI,Body fat percentage	Nerve_Tibial	ENSG00000137764.19	MAP2K5	ENSG00000188779.10	SKOR1	ENSG00000137764|ENSG00000188779	276995	0.16916	protein_coding	protein_coding
chr15_67553592_C_T	rs12905371	BMI,Body fat percentage	Thyroid	ENSG00000137764.19	IQCH	ENSG00000103599.19	MAP2K5	ENSG00000103599|ENSG00000137764	287909	0.21953	protein_coding	protein_coding
chr15_67553592_C_T	rs12905371	BMI,Body fat percentage	Artery_Aorta	ENSG00000188779.10	MAP2K5	ENSG00000137764.19	SKOR1	ENSG00000137764|ENSG00000188779	276995	0.23675	protein_coding	protein_coding
chr15_67553592_C_T	rs12905371	BMI,Body fat percentage	Colon_Sigmoid	ENSG00000137764.19	MAP2K5	ENSG00000188779.10	SKOR1	ENSG00000137764|ENSG00000188779	276995	0.28579	protein_coding	protein_coding
chr15_67553592_C_T	rs12905371	BMI,Body fat percentage	Colon_Sigmoid	ENSG00000188779.10	MAP2K5	ENSG00000137764.19	SKOR1	ENSG00000137764|ENSG00000188779	276995	0.28579	protein_coding	protein_coding
chr15_67553592_C_T	rs12905371	BMI,Body fat percentage	Esophagus_Gastroesophageal_Junction	ENSG00000137764.19	MAP2K5	ENSG00000188779.10	SKOR1	ENSG00000137764|ENSG00000188779	276995	0.21055	protein_coding	protein_coding
chr15_67553592_C_T	rs12905371	BMI,Body fat percentage	Heart_Left_Ventricle	ENSG00000137764.19	MAP2K5	ENSG00000188779.10	SKOR1	ENSG00000137764|ENSG00000188779	276995	0.22323	protein_coding	protein_coding
chr15_67553592_C_T	rs12905371	BMI,Body fat percentage	Thyroid	ENSG00000137764.19	MAP2K5	ENSG00000188779.10	SKOR1	ENSG00000137764|ENSG00000188779	276995	0.22606	protein_coding	protein_coding
chr15_67568249_G_A	rs12441715	BMI,Body fat percentage	Adipose_Subcutaneous	ENSG00000137764.19	MAP2K5	ENSG00000188779.10	SKOR1	ENSG00000137764|ENSG00000188779	276995	0.28387	protein_coding	protein_coding
chr15_67568249_G_A	rs12441715	BMI,Body fat percentage	Adipose_Subcutaneous	ENSG00000137764.19	IQCH-AS1	ENSG00000259673.5	MAP2K5	ENSG00000137764|ENSG00000259673	21025	0.22309	lincRNA	protein_coding
chr15_67599994_CTT_C	rs10578296	BMI,Body fat percentage	Nerve_Tibial	ENSG00000188779.10	MAP2K5	ENSG00000137764.19	SKOR1	ENSG00000137764|ENSG00000188779	276995	0.16916	protein_coding	protein_coding
chr15_67600428_C_T	rs3865018	BMI,Body fat percentage	Esophagus_Muscularis	ENSG00000137764.19	IQCH	ENSG00000103599.19	MAP2K5	ENSG00000103599|ENSG00000137764	287909	0.19963	protein_coding	protein_coding
chr15_67600428_C_T	rs3865018	BMI,Body fat percentage	Esophagus_Muscularis	ENSG00000137764.19	MAP2K5	ENSG00000188779.10	SKOR1	ENSG00000137764|ENSG00000188779	276995	0.30499	protein_coding	protein_coding
chr15_67600428_C_T	rs3865018	BMI,Body fat percentage	Esophagus_Muscularis	ENSG00000188779.10	MAP2K5	ENSG00000137764.19	SKOR1	ENSG00000137764|ENSG00000188779	276995	0.30499	protein_coding	protein_coding
chr15_67612173_T_C	rs4776370	BMI,Body fat percentage	Artery_Aorta	ENSG00000137764.19	MAP2K5	ENSG00000188779.10	SKOR1	ENSG00000137764|ENSG00000188779	276995	0.23675	protein_coding	protein_coding
chr15_67620639_C_T	rs12441823	BMI,Body fat percentage	Artery_Tibial	ENSG00000188779.10	MAP2K5	ENSG00000137764.19	SKOR1	ENSG00000137764|ENSG00000188779	276995	0.23491	protein_coding	protein_coding
chr15_67737232_A_G	rs12592101	BMI,Body fat percentage	Adipose_Subcutaneous	ENSG00000189227.5	C15orf61	ENSG00000259673.5	IQCH-AS1	ENSG00000189227|ENSG00000259673	616	0.44341	protein_coding	lincRNA
chr15_67737232_A_G	rs12592101	BMI,Body fat percentage	Artery_Aorta	ENSG00000189227.5	C15orf61	ENSG00000259673.5	IQCH-AS1	ENSG00000189227|ENSG00000259673	616	0.25159	protein_coding	lincRNA
chr15_67737232_A_G	rs12592101	BMI,Body fat percentage	Adipose_Subcutaneous	ENSG00000189227.5	C15orf61	ENSG00000270964.1	RP11-502I4.3	ENSG00000189227|ENSG00000270964	21536	0.19636	protein_coding	lincRNA
chr15_67761243_TC_T	rs61101319	BMI,Body fat percentage	Adipose_Visceral_Omentum	ENSG00000188779.10	MAP2K5	ENSG00000137764.19	SKOR1	ENSG00000137764|ENSG00000188779	276995	0.2388	protein_coding	protein_coding
chr15_67781630_G_T	rs4261477	BMI,Body fat percentage	Skin_Sun_Exposed_Lower_leg	ENSG00000188779.10	MAP2K5	ENSG00000137764.19	SKOR1	ENSG00000137764|ENSG00000188779	276995	0.15772	protein_coding	protein_coding
chr15_67787086_A_T	rs4238411	BMI,Body fat percentage	Breast_Mammary_Tissue	ENSG00000188779.10	MAP2K5	ENSG00000137764.19	SKOR1	ENSG00000137764|ENSG00000188779	276995	0.31143	protein_coding	protein_coding
chr15_67787086_A_T	rs4238411	BMI,Body fat percentage	Pituitary	ENSG00000188779.10	MAP2K5	ENSG00000137764.19	SKOR1	ENSG00000137764|ENSG00000188779	276995	0.36649	protein_coding	protein_coding
chr15_67799741_G_A	rs2045960	BMI,Body fat percentage	Lung	ENSG00000188779.10	MAP2K5	ENSG00000137764.19	SKOR1	ENSG00000137764|ENSG00000188779	276995	0.25895	protein_coding	protein_coding
chr15_67812918_G_A	rs7180312	BMI,Body fat percentage	Thyroid	ENSG00000188779.10	IQCH	ENSG00000103599.19	SKOR1	ENSG00000103599|ENSG00000188779	564904	0.21297	protein_coding	protein_coding
chr15_67812918_G_A	rs7180312	BMI,Body fat percentage	Skin_Not_Sun_Exposed_Suprapubic	ENSG00000188779.10	MAP2K5	ENSG00000137764.19	SKOR1	ENSG00000137764|ENSG00000188779	276995	0.24516	protein_coding	protein_coding
chr15_67812918_G_A	rs7180312	BMI,Body fat percentage	Thyroid	ENSG00000188779.10	MAP2K5	ENSG00000137764.19	SKOR1	ENSG00000137764|ENSG00000188779	276995	0.22606	protein_coding	protein_coding
chr15_67812918_G_A	rs7180312	BMI,Body fat percentage	Skin_Not_Sun_Exposed_Suprapubic	ENSG00000188779.10	IQCH-AS1	ENSG00000259673.5	SKOR1	ENSG00000188779|ENSG00000259673	298020	0.19233	lincRNA	protein_coding
chr15_74490015_G_A	rs12909047	Systolic blood pressure,Red blood cell count	Adrenal_Gland	ENSG00000178718.6	ULK3	ENSG00000140474.12	RPP25	ENSG00000140474|ENSG00000178718	114021	0.29587	protein_coding	protein_coding
chr15_74741568_A_G	rs2472300	Systolic blood pressure,Red blood cell count,Hypertension	Artery_Tibial	ENSG00000140465.13	CYP1A1	ENSG00000140474.12	ULK3	ENSG00000140465|ENSG00000140474	117587	0.18671	protein_coding	protein_coding
chr15_74741568_A_G	rs2472300	Systolic blood pressure,Red blood cell count,Hypertension	Artery_Tibial	ENSG00000140465.13	EDC3	ENSG00000179151.11	CYP1A1	ENSG00000140465|ENSG00000179151	29318	0.35369	protein_coding	protein_coding
chr15_74757602_G_A	rs2960192	Systolic blood pressure,Red blood cell count,Hypertension	Lung	ENSG00000140465.13	CLK3	ENSG00000179335.18	CYP1A1	ENSG00000140465|ENSG00000179335	127110	0.2052	protein_coding	protein_coding
chr15_74760154_C_T	rs12903896	Systolic blood pressure,Red blood cell count,Hypertension	Adipose_Subcutaneous	ENSG00000140465.13	CYP1A1	ENSG00000103653.16	CSK	ENSG00000103653|ENSG00000140465	56447	0.17337	protein_coding	protein_coding
chr15_74760154_C_T	rs12903896	Systolic blood pressure,Red blood cell count,Hypertension	Adipose_Subcutaneous	ENSG00000140465.13	CYP1A1	ENSG00000178718.6	RPP25	ENSG00000140465|ENSG00000178718	231608	0.23656	protein_coding	protein_coding
chr15_74760154_C_T	rs12903896	Systolic blood pressure,Red blood cell count,Hypertension	Esophagus_Muscularis	ENSG00000140465.13	CYP1A1	ENSG00000178718.6	RPP25	ENSG00000140465|ENSG00000178718	231608	0.30627	protein_coding	protein_coding
chr15_74760154_C_T	rs12903896	Systolic blood pressure,Red blood cell count,Hypertension	Nerve_Tibial	ENSG00000140465.13	CYP1A1	ENSG00000178718.6	RPP25	ENSG00000140465|ENSG00000178718	231608	0.19432	protein_coding	protein_coding
chr15_74760154_C_T	rs12903896	Systolic blood pressure,Red blood cell count,Hypertension	Adipose_Subcutaneous	ENSG00000140465.13	EDC3	ENSG00000179151.11	CYP1A1	ENSG00000140465|ENSG00000179151	29318	0.59908	protein_coding	protein_coding
chr15_74760154_C_T	rs12903896	Systolic blood pressure,Red blood cell count,Hypertension	Thyroid	ENSG00000140465.13	EDC3	ENSG00000179151.11	CYP1A1	ENSG00000140465|ENSG00000179151	29318	0.25431	protein_coding	protein_coding
chr15_74770056_C_T	rs11072508	Systolic blood pressure,Red blood cell count,Hypertension	Breast_Mammary_Tissue	ENSG00000140465.13	CYP1A1	ENSG00000103653.16	CSK	ENSG00000103653|ENSG00000140465	56447	0.23059	protein_coding	protein_coding
chr15_74770056_C_T	rs11072508	Systolic blood pressure,Red blood cell count,Hypertension	Adipose_Visceral_Omentum	ENSG00000140465.13	CYP1A1	ENSG00000178718.6	RPP25	ENSG00000140465|ENSG00000178718	231608	0.2616	protein_coding	protein_coding
chr15_74770056_C_T	rs11072508	Systolic blood pressure,Red blood cell count,Hypertension	Breast_Mammary_Tissue	ENSG00000140465.13	CYP1A1	ENSG00000178718.6	RPP25	ENSG00000140465|ENSG00000178718	231608	0.24839	protein_coding	protein_coding
chr15_74770056_C_T	rs11072508	Systolic blood pressure,Red blood cell count,Hypertension	Adipose_Visceral_Omentum	ENSG00000140465.13	EDC3	ENSG00000179151.11	CYP1A1	ENSG00000140465|ENSG00000179151	29318	0.5797	protein_coding	protein_coding
chr15_74770056_C_T	rs11072508	Systolic blood pressure,Red blood cell count,Hypertension	Breast_Mammary_Tissue	ENSG00000140465.13	EDC3	ENSG00000179151.11	CYP1A1	ENSG00000140465|ENSG00000179151	29318	0.6103	protein_coding	protein_coding
chr15_74776941_C_T	rs936226	Systolic blood pressure,Red blood cell count,Hypertension	Lung	ENSG00000103653.16	CSK	ENSG00000140474.12	ULK3	ENSG00000103653|ENSG00000140474	61140	0.21934	protein_coding	protein_coding
chr15_74823843_C_G	rs11634474	Systolic blood pressure,Red blood cell count,Hypertension	Esophagus_Mucosa	ENSG00000140506.16	LMAN1L	ENSG00000140474.12	ULK3	ENSG00000140474|ENSG00000140506	30481	0.23196	protein_coding	protein_coding
chr15_74823843_C_G	rs11634474	Systolic blood pressure,Red blood cell count,Hypertension	Esophagus_Mucosa	ENSG00000213578.5	CPLX3	ENSG00000140474.12	ULK3	ENSG00000140474|ENSG00000213578	16650	0.27447	protein_coding	protein_coding
chr15_74823843_C_G	rs11634474	Systolic blood pressure,Red blood cell count,Hypertension	Esophagus_Mucosa	ENSG00000140506.16	LMAN1L	ENSG00000140497.16	SCAMP2	ENSG00000140497|ENSG00000140506	60649	0.2048	protein_coding	protein_coding
chr15_74823843_C_G	rs11634474	Systolic blood pressure,Red blood cell count,Hypertension	Esophagus_Mucosa	ENSG00000213578.5	CPLX3	ENSG00000140497.16	SCAMP2	ENSG00000140497|ENSG00000213578	46818	0.21872	protein_coding	protein_coding
chr15_74823843_C_G	rs11634474	Systolic blood pressure,Red blood cell count,Hypertension	Esophagus_Mucosa	ENSG00000140506.16	LMAN1L	ENSG00000178761.14	FAM219B	ENSG00000140506|ENSG00000178761	94405	0.23851	protein_coding	protein_coding
chr15_74823843_C_G	rs11634474	Systolic blood pressure,Red blood cell count,Hypertension	Esophagus_Mucosa	ENSG00000140506.16	LMAN1L	ENSG00000213578.5	CPLX3	ENSG00000140506|ENSG00000213578	13831	0.75816	protein_coding	protein_coding
chr15_74823843_C_G	rs11634474	Systolic blood pressure,Red blood cell count,Hypertension	Esophagus_Mucosa	ENSG00000213578.5	LMAN1L	ENSG00000140506.16	CPLX3	ENSG00000140506|ENSG00000213578	13831	0.75816	protein_coding	protein_coding
chr15_74823843_C_G	rs11634474	Systolic blood pressure,Red blood cell count,Hypertension	Esophagus_Mucosa	ENSG00000213578.5	CPLX3	ENSG00000178761.14	FAM219B	ENSG00000178761|ENSG00000213578	80574	0.20886	protein_coding	protein_coding
chr15_74823843_C_G	rs11634474	Systolic blood pressure,Red blood cell count,Hypertension	Esophagus_Mucosa	ENSG00000213578.5	CPLX3	ENSG00000178802.17	MPI	ENSG00000178802|ENSG00000213578	63458	0.19732	protein_coding	protein_coding
chr15_74836160_T_C	rs9210	Systolic blood pressure,Red blood cell count,Hypertension	Heart_Atrial_Appendage	ENSG00000140474.12	CSK	ENSG00000103653.16	ULK3	ENSG00000103653|ENSG00000140474	61140	0.33732	protein_coding	protein_coding
chr15_74837674_AG_A	rs11312224	Systolic blood pressure,Red blood cell count	Lung	ENSG00000140474.12	CSK	ENSG00000103653.16	ULK3	ENSG00000103653|ENSG00000140474	61140	0.21934	protein_coding	protein_coding
chr15_74837674_AG_A	rs11312224	Systolic blood pressure,Red blood cell count	Thyroid	ENSG00000140505.6	CYP1A2	ENSG00000140474.12	ULK3	ENSG00000140474|ENSG00000140505	94353	0.19825	protein_coding	protein_coding
chr15_74837674_AG_A	rs11312224	Systolic blood pressure,Red blood cell count	Lung	ENSG00000140474.12	ULK3	ENSG00000178718.6	RPP25	ENSG00000140474|ENSG00000178718	114021	0.21416	protein_coding	protein_coding
chr15_74838232_A_G	rs2290572	Systolic blood pressure,Red blood cell count	Skin_Sun_Exposed_Lower_leg	ENSG00000103653.16	CSK	ENSG00000178718.6	RPP25	ENSG00000103653|ENSG00000178718	175161	0.25903	protein_coding	protein_coding
chr15_74839320_A_G	rs4886615	Systolic blood pressure,Red blood cell count,Hypertension	Adipose_Visceral_Omentum	ENSG00000140474.12	ULK3	ENSG00000178718.6	RPP25	ENSG00000140474|ENSG00000178718	114021	0.28009	protein_coding	protein_coding
chr15_74843106_T_C	rs2290574	Systolic blood pressure,Red blood cell count,Hypertension	Stomach	ENSG00000140474.12	CSK	ENSG00000103653.16	ULK3	ENSG00000103653|ENSG00000140474	61140	0.25494	protein_coding	protein_coding
chr15_74843106_T_C	rs2290574	Systolic blood pressure,Red blood cell count,Hypertension	Artery_Tibial	ENSG00000140474.12	CYP1A1	ENSG00000140465.13	ULK3	ENSG00000140465|ENSG00000140474	117587	0.18671	protein_coding	protein_coding
chr15_74843106_T_C	rs2290574	Systolic blood pressure,Red blood cell count,Hypertension	Thyroid	ENSG00000140474.12	CYP1A2	ENSG00000140505.6	ULK3	ENSG00000140474|ENSG00000140505	94353	0.19825	protein_coding	protein_coding
chr15_74843106_T_C	rs2290574	Systolic blood pressure,Red blood cell count,Hypertension	Adipose_Subcutaneous	ENSG00000140474.12	ULK3	ENSG00000178718.6	RPP25	ENSG00000140474|ENSG00000178718	114021	0.17357	protein_coding	protein_coding
chr15_74843106_T_C	rs2290574	Systolic blood pressure,Red blood cell count,Hypertension	Adrenal_Gland	ENSG00000140474.12	ULK3	ENSG00000178718.6	RPP25	ENSG00000140474|ENSG00000178718	114021	0.29587	protein_coding	protein_coding
chr15_74843106_T_C	rs2290574	Systolic blood pressure,Red blood cell count,Hypertension	Artery_Tibial	ENSG00000140474.12	ULK3	ENSG00000178718.6	RPP25	ENSG00000140474|ENSG00000178718	114021	0.16711	protein_coding	protein_coding
chr15_74843106_T_C	rs2290574	Systolic blood pressure,Red blood cell count,Hypertension	Cells_Cultured_fibroblasts	ENSG00000140474.12	ULK3	ENSG00000178718.6	RPP25	ENSG00000140474|ENSG00000178718	114021	0.26174	protein_coding	protein_coding
chr15_74843916_A_C	rs6939	Systolic blood pressure,Red blood cell count,Hypertension	Skin_Not_Sun_Exposed_Suprapubic	ENSG00000178802.17	MPI	ENSG00000177971.8	IMP3	ENSG00000177971|ENSG00000178802	757900	0.21685	protein_coding	protein_coding
chr15_74852757_T_C	rs936230	Systolic blood pressure,Red blood cell count,Hypertension	Heart_Left_Ventricle	ENSG00000140474.12	CSK	ENSG00000103653.16	ULK3	ENSG00000103653|ENSG00000140474	61140	0.30161	protein_coding	protein_coding
chr15_74860799_A_G	rs12906946	Systolic blood pressure,Red blood cell count,Hypertension	Whole_Blood	ENSG00000178802.17	SCAMP2	ENSG00000140497.16	MPI	ENSG00000140497|ENSG00000178802	16640	0.24166	protein_coding	protein_coding
chr15_74867092_A_G	rs11072511	Systolic blood pressure,Red blood cell count	Thyroid	ENSG00000178802.17	MPI	ENSG00000178761.14	FAM219B	ENSG00000178761|ENSG00000178802	17116	0.18078	protein_coding	protein_coding
chr15_74868657_G_C	rs12902515	Systolic blood pressure,Red blood cell count	Artery_Aorta	ENSG00000178802.17	UBL7	ENSG00000138629.15	MPI	ENSG00000138629|ENSG00000178802	428823	0.19991	protein_coding	protein_coding
chr15_74868657_G_C	rs12902515	Systolic blood pressure,Red blood cell count	Esophagus_Mucosa	ENSG00000140474.12	ULK3	ENSG00000140497.16	SCAMP2	ENSG00000140474|ENSG00000140497	30168	0.1862	protein_coding	protein_coding
chr15_74868657_G_C	rs12902515	Systolic blood pressure,Red blood cell count	Esophagus_Mucosa	ENSG00000140474.12	LMAN1L	ENSG00000140506.16	ULK3	ENSG00000140474|ENSG00000140506	30481	0.23196	protein_coding	protein_coding
chr15_74868657_G_C	rs12902515	Systolic blood pressure,Red blood cell count	Esophagus_Mucosa	ENSG00000140474.12	ULK3	ENSG00000178741.11	COX5A	ENSG00000140474|ENSG00000178741	94971	0.19464	protein_coding	protein_coding
chr15_74868657_G_C	rs12902515	Systolic blood pressure,Red blood cell count	Esophagus_Mucosa	ENSG00000140474.12	ULK3	ENSG00000178761.14	FAM219B	ENSG00000140474|ENSG00000178761	63924	0.41166	protein_coding	protein_coding
chr15_74868657_G_C	rs12902515	Systolic blood pressure,Red blood cell count	Esophagus_Mucosa	ENSG00000140474.12	ULK3	ENSG00000178802.17	MPI	ENSG00000140474|ENSG00000178802	46808	0.40588	protein_coding	protein_coding
chr15_74868657_G_C	rs12902515	Systolic blood pressure,Red blood cell count	Esophagus_Mucosa	ENSG00000178802.17	ULK3	ENSG00000140474.12	MPI	ENSG00000140474|ENSG00000178802	46808	0.40588	protein_coding	protein_coding
chr15_74868657_G_C	rs12902515	Systolic blood pressure,Red blood cell count	Esophagus_Mucosa	ENSG00000140474.12	CPLX3	ENSG00000213578.5	ULK3	ENSG00000140474|ENSG00000213578	16650	0.27447	protein_coding	protein_coding
chr15_74868657_G_C	rs12902515	Systolic blood pressure,Red blood cell count	Esophagus_Mucosa	ENSG00000178802.17	SCAMP2	ENSG00000140497.16	MPI	ENSG00000140497|ENSG00000178802	16640	0.26533	protein_coding	protein_coding
chr15_74868657_G_C	rs12902515	Systolic blood pressure,Red blood cell count	Esophagus_Mucosa	ENSG00000178802.17	MPI	ENSG00000178761.14	FAM219B	ENSG00000178761|ENSG00000178802	17116	0.24617	protein_coding	protein_coding
chr15_74868657_G_C	rs12902515	Systolic blood pressure,Red blood cell count	Spleen	ENSG00000178802.17	MPI	ENSG00000178761.14	FAM219B	ENSG00000178761|ENSG00000178802	17116	0.45177	protein_coding	protein_coding
chr15_74868657_G_C	rs12902515	Systolic blood pressure,Red blood cell count	Esophagus_Mucosa	ENSG00000178802.17	CPLX3	ENSG00000213578.5	MPI	ENSG00000178802|ENSG00000213578	63458	0.19732	protein_coding	protein_coding
chr15_74872189_G_A	rs4886608	Systolic blood pressure,Red blood cell count	Esophagus_Mucosa	ENSG00000140497.16	ULK3	ENSG00000140474.12	SCAMP2	ENSG00000140474|ENSG00000140497	30168	0.1862	protein_coding	protein_coding
chr15_74872189_G_A	rs4886608	Systolic blood pressure,Red blood cell count	Esophagus_Mucosa	ENSG00000140497.16	LMAN1L	ENSG00000140506.16	SCAMP2	ENSG00000140497|ENSG00000140506	60649	0.2048	protein_coding	protein_coding
chr15_74872189_G_A	rs4886608	Systolic blood pressure,Red blood cell count	Esophagus_Mucosa	ENSG00000140497.16	SCAMP2	ENSG00000178761.14	FAM219B	ENSG00000140497|ENSG00000178761	33756	0.21089	protein_coding	protein_coding
chr15_74872189_G_A	rs4886608	Systolic blood pressure,Red blood cell count	Esophagus_Mucosa	ENSG00000140497.16	SCAMP2	ENSG00000178802.17	MPI	ENSG00000140497|ENSG00000178802	16640	0.26533	protein_coding	protein_coding
chr15_74872189_G_A	rs4886608	Systolic blood pressure,Red blood cell count	Esophagus_Mucosa	ENSG00000140497.16	CPLX3	ENSG00000213578.5	SCAMP2	ENSG00000140497|ENSG00000213578	46818	0.21872	protein_coding	protein_coding
chr15_74897589_A_G	rs1130741	Systolic blood pressure,Red blood cell count	Esophagus_Muscularis	ENSG00000178718.6	CYP1A1	ENSG00000140465.13	RPP25	ENSG00000140465|ENSG00000178718	231608	0.30627	protein_coding	protein_coding
chr15_74897589_A_G	rs1130741	Systolic blood pressure,Red blood cell count	Esophagus_Muscularis	ENSG00000178718.6	RPP25	ENSG00000198794.11	SCAMP5	ENSG00000178718|ENSG00000198794	247	0.20591	protein_coding	protein_coding
chr15_74899881_T_G	rs8025447	Systolic blood pressure,Red blood cell count	Adipose_Subcutaneous	ENSG00000179151.11	EDC3	ENSG00000103653.16	CSK	ENSG00000103653|ENSG00000179151	85765	0.20097	protein_coding	protein_coding
chr15_74899881_T_G	rs8025447	Systolic blood pressure,Red blood cell count	Adipose_Subcutaneous	ENSG00000179151.11	EDC3	ENSG00000140465.13	CYP1A1	ENSG00000140465|ENSG00000179151	29318	0.59908	protein_coding	protein_coding
chr15_74899881_T_G	rs8025447	Systolic blood pressure,Red blood cell count	Testis	ENSG00000178802.17	SCAMP2	ENSG00000140497.16	MPI	ENSG00000140497|ENSG00000178802	16640	0.28623	protein_coding	protein_coding
chr15_74899881_T_G	rs8025447	Systolic blood pressure,Red blood cell count	Adipose_Subcutaneous	ENSG00000179151.11	EDC3	ENSG00000178718.6	RPP25	ENSG00000178718|ENSG00000179151	260926	0.19569	protein_coding	protein_coding
chr15_74899881_T_G	rs8025447	Systolic blood pressure,Red blood cell count	Adipose_Subcutaneous	ENSG00000179151.11	CLK3	ENSG00000179335.18	EDC3	ENSG00000179151|ENSG00000179335	97792	0.29034	protein_coding	protein_coding
chr15_74916208_T_C	rs7497026	Systolic blood pressure,Red blood cell count	Testis	ENSG00000140497.16	SCAMP2	ENSG00000178802.17	MPI	ENSG00000140497|ENSG00000178802	16640	0.28623	protein_coding	protein_coding
chr15_74916208_T_C	rs7497026	Systolic blood pressure,Red blood cell count	Whole_Blood	ENSG00000140497.16	SCAMP2	ENSG00000178802.17	MPI	ENSG00000140497|ENSG00000178802	16640	0.24166	protein_coding	protein_coding
chr15_74917091_A_G	rs12914369	Systolic blood pressure,Red blood cell count,Hypertension	Esophagus_Mucosa	ENSG00000178761.14	ULK3	ENSG00000140474.12	FAM219B	ENSG00000140474|ENSG00000178761	63924	0.41166	protein_coding	protein_coding
chr15_74917091_A_G	rs12914369	Systolic blood pressure,Red blood cell count,Hypertension	Esophagus_Mucosa	ENSG00000178761.14	SCAMP2	ENSG00000140497.16	FAM219B	ENSG00000140497|ENSG00000178761	33756	0.21089	protein_coding	protein_coding
chr15_74917091_A_G	rs12914369	Systolic blood pressure,Red blood cell count,Hypertension	Esophagus_Mucosa	ENSG00000178761.14	LMAN1L	ENSG00000140506.16	FAM219B	ENSG00000140506|ENSG00000178761	94405	0.23851	protein_coding	protein_coding
chr15_74917091_A_G	rs12914369	Systolic blood pressure,Red blood cell count,Hypertension	Esophagus_Mucosa	ENSG00000178761.14	FAM219B	ENSG00000178741.11	COX5A	ENSG00000178741|ENSG00000178761	31047	0.19108	protein_coding	protein_coding
chr15_74917091_A_G	rs12914369	Systolic blood pressure,Red blood cell count,Hypertension	Esophagus_Mucosa	ENSG00000178761.14	MPI	ENSG00000178802.17	FAM219B	ENSG00000178761|ENSG00000178802	17116	0.24617	protein_coding	protein_coding
chr15_74917091_A_G	rs12914369	Systolic blood pressure,Red blood cell count,Hypertension	Esophagus_Mucosa	ENSG00000178761.14	CPLX3	ENSG00000213578.5	FAM219B	ENSG00000178761|ENSG00000213578	80574	0.20886	protein_coding	protein_coding
chr15_74932469_T_A	rs11072516	Systolic blood pressure,Red blood cell count	Skin_Not_Sun_Exposed_Suprapubic	ENSG00000140474.12	CSK	ENSG00000103653.16	ULK3	ENSG00000103653|ENSG00000140474	61140	0.20897	protein_coding	protein_coding
chr15_74932469_T_A	rs11072516	Systolic blood pressure,Red blood cell count	Skin_Not_Sun_Exposed_Suprapubic	ENSG00000140474.12	CYP1A1	ENSG00000140465.13	ULK3	ENSG00000140465|ENSG00000140474	117587	0.20296	protein_coding	protein_coding
chr15_74932469_T_A	rs11072516	Systolic blood pressure,Red blood cell count	Skin_Not_Sun_Exposed_Suprapubic	ENSG00000140474.12	ULK3	ENSG00000178718.6	RPP25	ENSG00000140474|ENSG00000178718	114021	0.20998	protein_coding	protein_coding
chr15_74945544_T_C	rs8025890	Systolic blood pressure,Red blood cell count,Hypertension	Muscle_Skeletal	ENSG00000140474.12	CSK	ENSG00000103653.16	ULK3	ENSG00000103653|ENSG00000140474	61140	0.17644	protein_coding	protein_coding
chr15_74945544_T_C	rs8025890	Systolic blood pressure,Red blood cell count,Hypertension	Muscle_Skeletal	ENSG00000140474.12	ULK3	ENSG00000178761.14	FAM219B	ENSG00000140474|ENSG00000178761	63924	0.20788	protein_coding	protein_coding
chr15_74946322_A_G	rs7169261	Systolic blood pressure,Red blood cell count,Hypertension	Muscle_Skeletal	ENSG00000178761.14	ULK3	ENSG00000140474.12	FAM219B	ENSG00000140474|ENSG00000178761	63924	0.20788	protein_coding	protein_coding
chr15_74954815_C_G	rs34063670	Systolic blood pressure,Red blood cell count	Artery_Tibial	ENSG00000178718.6	RPP25	ENSG00000138621.11	PPCDC	ENSG00000138621|ENSG00000178718	66337	0.21292	protein_coding	protein_coding
chr15_74954815_C_G	rs34063670	Systolic blood pressure,Red blood cell count	Artery_Tibial	ENSG00000178718.6	ULK3	ENSG00000140474.12	RPP25	ENSG00000140474|ENSG00000178718	114021	0.16711	protein_coding	protein_coding
chr15_74954815_C_G	rs34063670	Systolic blood pressure,Red blood cell count	Artery_Tibial	ENSG00000178718.6	RPP25	ENSG00000198794.11	SCAMP5	ENSG00000178718|ENSG00000198794	247	0.58436	protein_coding	protein_coding
chr15_74954815_C_G	rs34063670	Systolic blood pressure,Red blood cell count	Heart_Atrial_Appendage	ENSG00000178718.6	RPP25	ENSG00000198794.11	SCAMP5	ENSG00000178718|ENSG00000198794	247	0.25616	protein_coding	protein_coding
chr15_74954815_C_G	rs34063670	Systolic blood pressure,Red blood cell count	Stomach	ENSG00000178718.6	RPP25	ENSG00000198794.11	SCAMP5	ENSG00000178718|ENSG00000198794	247	0.32854	protein_coding	protein_coding
chr15_74958700_C_G	rs12912343	Systolic blood pressure,Red blood cell count	Artery_Aorta	ENSG00000178718.6	CSK	ENSG00000103653.16	RPP25	ENSG00000103653|ENSG00000178718	175161	0.21892	protein_coding	protein_coding
chr15_74958700_C_G	rs12912343	Systolic blood pressure,Red blood cell count	Skin_Sun_Exposed_Lower_leg	ENSG00000178718.6	CSK	ENSG00000103653.16	RPP25	ENSG00000103653|ENSG00000178718	175161	0.25903	protein_coding	protein_coding
chr15_74958700_C_G	rs12912343	Systolic blood pressure,Red blood cell count	Artery_Aorta	ENSG00000178718.6	RPP25	ENSG00000138621.11	PPCDC	ENSG00000138621|ENSG00000178718	66337	0.2534	protein_coding	protein_coding
chr15_74958700_C_G	rs12912343	Systolic blood pressure,Red blood cell count	Nerve_Tibial	ENSG00000178718.6	RPP25	ENSG00000138621.11	PPCDC	ENSG00000138621|ENSG00000178718	66337	0.22259	protein_coding	protein_coding
chr15_74958700_C_G	rs12912343	Systolic blood pressure,Red blood cell count	Adipose_Subcutaneous	ENSG00000178718.6	CYP1A1	ENSG00000140465.13	RPP25	ENSG00000140465|ENSG00000178718	231608	0.23656	protein_coding	protein_coding
chr15_74958700_C_G	rs12912343	Systolic blood pressure,Red blood cell count	Nerve_Tibial	ENSG00000178718.6	CYP1A1	ENSG00000140465.13	RPP25	ENSG00000140465|ENSG00000178718	231608	0.19432	protein_coding	protein_coding
chr15_74958700_C_G	rs12912343	Systolic blood pressure,Red blood cell count	Adipose_Subcutaneous	ENSG00000178718.6	ULK3	ENSG00000140474.12	RPP25	ENSG00000140474|ENSG00000178718	114021	0.17357	protein_coding	protein_coding
chr15_74958700_C_G	rs12912343	Systolic blood pressure,Red blood cell count	Cells_Cultured_fibroblasts	ENSG00000178718.6	ULK3	ENSG00000140474.12	RPP25	ENSG00000140474|ENSG00000178718	114021	0.26174	protein_coding	protein_coding
chr15_74958700_C_G	rs12912343	Systolic blood pressure,Red blood cell count	Adipose_Subcutaneous	ENSG00000178718.6	EDC3	ENSG00000179151.11	RPP25	ENSG00000178718|ENSG00000179151	260926	0.19569	protein_coding	protein_coding
chr15_74958700_C_G	rs12912343	Systolic blood pressure,Red blood cell count	Adipose_Subcutaneous	ENSG00000178718.6	RPP25	ENSG00000198794.11	SCAMP5	ENSG00000178718|ENSG00000198794	247	0.23234	protein_coding	protein_coding
chr15_74958700_C_G	rs12912343	Systolic blood pressure,Red blood cell count	Artery_Aorta	ENSG00000178718.6	RPP25	ENSG00000198794.11	SCAMP5	ENSG00000178718|ENSG00000198794	247	0.45373	protein_coding	protein_coding
chr15_74958700_C_G	rs12912343	Systolic blood pressure,Red blood cell count	Cells_Cultured_fibroblasts	ENSG00000178718.6	RPP25	ENSG00000198794.11	SCAMP5	ENSG00000178718|ENSG00000198794	247	0.35162	protein_coding	protein_coding
chr15_74958700_C_G	rs12912343	Systolic blood pressure,Red blood cell count	Nerve_Tibial	ENSG00000178718.6	RPP25	ENSG00000198794.11	SCAMP5	ENSG00000178718|ENSG00000198794	247	0.47755	protein_coding	protein_coding
chr15_74958700_C_G	rs12912343	Systolic blood pressure,Red blood cell count	Pancreas	ENSG00000178718.6	RPP25	ENSG00000198794.11	SCAMP5	ENSG00000178718|ENSG00000198794	247	0.39709	protein_coding	protein_coding
chr15_74958700_C_G	rs12912343	Systolic blood pressure,Red blood cell count	Skin_Sun_Exposed_Lower_leg	ENSG00000178718.6	RPP25	ENSG00000198794.11	SCAMP5	ENSG00000178718|ENSG00000198794	247	0.2171	protein_coding	protein_coding
chr15_74962226_C_CCACT	rs60932332	Systolic blood pressure,Red blood cell count	Skin_Not_Sun_Exposed_Suprapubic	ENSG00000178718.6	ULK3	ENSG00000140474.12	RPP25	ENSG00000140474|ENSG00000178718	114021	0.20998	protein_coding	protein_coding
chr15_74962226_C_CCACT	rs60932332	Systolic blood pressure,Red blood cell count	Skin_Not_Sun_Exposed_Suprapubic	ENSG00000178718.6	RPP25	ENSG00000198794.11	SCAMP5	ENSG00000178718|ENSG00000198794	247	0.19913	protein_coding	protein_coding
chr15_75640436_C_T	rs11072553	Red blood cell count,White blood cell	Colon_Transverse	ENSG00000169371.13	MAN2C1	ENSG00000140400.16	SNUPN	ENSG00000140400|ENSG00000169371	258315	0.30553	protein_coding	protein_coding
chr15_78836547_G_A	rs7168915	Coronary atherosclerosis,Ischemic Heart Disease	Artery_Tibial	ENSG00000136378.14	MORF4L1	ENSG00000185787.14	ADAMTS7	ENSG00000136378|ENSG00000185787	944	0.26502	protein_coding	protein_coding
chr15_78848496_G_C	rs11857877	Coronary atherosclerosis,Ischemic Heart Disease	Artery_Tibial	ENSG00000185787.14	MORF4L1	ENSG00000136378.14	ADAMTS7	ENSG00000136378|ENSG00000185787	944	0.26502	protein_coding	protein_coding
chr15_78849361_T_A	rs4344704	Coronary atherosclerosis,Ischemic Heart Disease	Artery_Aorta	ENSG00000185787.14	MORF4L1	ENSG00000103811.15	CTSH	ENSG00000103811|ENSG00000185787	139087	0.23249	protein_coding	protein_coding
chr15_78849361_T_A	rs4344704	Coronary atherosclerosis,Ischemic Heart Disease	Artery_Aorta	ENSG00000185787.14	MORF4L1	ENSG00000136378.14	ADAMTS7	ENSG00000136378|ENSG00000185787	944	0.33447	protein_coding	protein_coding
chr15_78860080_C_G	rs5029904	Coronary atherosclerosis,Ischemic Heart Disease	Artery_Aorta	ENSG00000136378.14	ADAMTS7	ENSG00000103811.15	CTSH	ENSG00000103811|ENSG00000136378	138143	0.21613	protein_coding	protein_coding
chr15_78860080_C_G	rs5029904	Coronary atherosclerosis,Ischemic Heart Disease	Artery_Aorta	ENSG00000136378.14	MORF4L1	ENSG00000185787.14	ADAMTS7	ENSG00000136378|ENSG00000185787	944	0.33447	protein_coding	protein_coding
chr16_28325561_T_C	rs2726034	BMI,Red blood cell count,Body fat percentage,Fluid Intelligence	Artery_Tibial	ENSG00000196993.8	NUPR1	ENSG00000176046.8	NPIPB9	ENSG00000176046|ENSG00000196993	212613	0.20327	protein_coding	protein_coding
chr16_28337023_G_A	rs2466826	Red blood cell count,Body fat percentage,Fluid Intelligence,BMI,Obesity	Testis	ENSG00000198156.10	NPIPB6	ENSG00000176046.8	NUPR1	ENSG00000176046|ENSG00000198156	175666	0.32375	protein_coding	protein_coding
chr16_28337023_G_A	rs2466826	Red blood cell count,Body fat percentage,Fluid Intelligence,BMI,Obesity	Testis	ENSG00000198156.10	NPIPB6	ENSG00000196502.11	SULT1A1	ENSG00000196502|ENSG00000198156	260117	0.27084	protein_coding	protein_coding
chr16_28478025_T_C	rs34839	Red blood cell count,Body fat percentage,Fluid Intelligence,BMI,Obesity	Skin_Not_Sun_Exposed_Suprapubic	ENSG00000251417.2	SBK1	ENSG00000188322.4	RP11-1348G14.4	ENSG00000188322|ENSG00000251417	510224	0.18661	protein_coding	lincRNA
chr16_28483029_A_G	rs34838	Red blood cell count,Body fat percentage,Fluid Intelligence,BMI,Obesity	Esophagus_Mucosa	ENSG00000188603.18	CLN3	ENSG00000178952.10	TUFM	ENSG00000178952|ENSG00000188603	351310	0.19073	protein_coding	protein_coding
chr16_28483029_A_G	rs34838	Red blood cell count,Body fat percentage,Fluid Intelligence,BMI,Obesity	Esophagus_Mucosa	ENSG00000188603.18	CLN3	ENSG00000197165.10	SULT1A2	ENSG00000188603|ENSG00000197165	102011	0.19362	protein_coding	protein_coding
chr16_28483100_A_G	rs42861	Red blood cell count,Body fat percentage,Fluid Intelligence,BMI,Obesity	Skin_Sun_Exposed_Lower_leg	ENSG00000188603.18	CLN3	ENSG00000169682.17	SPNS1	ENSG00000169682|ENSG00000188603	479991	0.27734	protein_coding	protein_coding
chr16_28496323_C_G	rs180743	Red blood cell count,Body fat percentage,Fluid Intelligence,BMI,Obesity	Testis	ENSG00000176953.12	TUFM	ENSG00000178952.10	NFATC2IP	ENSG00000176953|ENSG00000178952	104399	0.22642	protein_coding	protein_coding
chr16_28496323_C_G	rs180743	Red blood cell count,Body fat percentage,Fluid Intelligence,BMI,Obesity	Testis	ENSG00000176953.12	ATP2A1	ENSG00000196296.13	NFATC2IP	ENSG00000176953|ENSG00000196296	72402	0.26663	protein_coding	protein_coding
chr16_28496323_C_G	rs180743	Red blood cell count,Body fat percentage,Fluid Intelligence,BMI,Obesity	Testis	ENSG00000176953.12	SULT1A2	ENSG00000197165.10	NFATC2IP	ENSG00000176953|ENSG00000197165	353698	0.33681	protein_coding	protein_coding
chr16_28496727_A_G	rs180744	Red blood cell count,Body fat percentage,Fluid Intelligence,BMI,Obesity	Uterus	ENSG00000197165.10	SULT1A2	ENSG00000178952.10	TUFM	ENSG00000178952|ENSG00000197165	249299	0.37479	protein_coding	protein_coding
chr16_28498723_C_G	rs40833	BMI,Red blood cell count,Body fat percentage,Fluid Intelligence	Whole_Blood	ENSG00000178188.14	ATXN2L	ENSG00000168488.18	SH2B1	ENSG00000168488|ENSG00000178188	22462	0.15201	protein_coding	protein_coding
chr16_28498723_C_G	rs40833	BMI,Red blood cell count,Body fat percentage,Fluid Intelligence	Whole_Blood	ENSG00000178188.14	APOBR	ENSG00000184730.10	SH2B1	ENSG00000178188|ENSG00000184730	351024	0.1503	protein_coding	protein_coding
chr16_28502082_A_G	rs181206	Red blood cell count,Body fat percentage,Fluid Intelligence,BMI,Obesity	Brain_Cerebellum	ENSG00000184730.10	APOBR	ENSG00000176046.8	NUPR1	ENSG00000176046|ENSG00000184730	43598	0.31078	protein_coding	protein_coding
chr16_28507775_T_C	rs153109	BMI,Red blood cell count,Body fat percentage,Fluid Intelligence	Testis	ENSG00000196502.11	NPIPB6	ENSG00000198156.10	SULT1A1	ENSG00000196502|ENSG00000198156	260117	0.27084	protein_coding	protein_coding
chr16_28507775_T_C	rs153109	BMI,Red blood cell count,Body fat percentage,Fluid Intelligence	Testis	ENSG00000196502.11	NPIPB7	ENSG00000233232.6	SULT1A1	ENSG00000196502|ENSG00000233232	152450	0.28005	protein_coding	protein_coding
chr16_28513402_C_T	rs153111	BMI,Red blood cell count,Body fat percentage,Fluid Intelligence	Cells_Cultured_fibroblasts	ENSG00000251417.2	RP11-1348G14.4	ENSG00000178188.14	SH2B1	ENSG00000178188|ENSG00000251417	43857	0.18241	lincRNA	protein_coding
chr16_28515576_T_C	rs153106	Red blood cell count,Body fat percentage,Fluid Intelligence,BMI,Obesity	Breast_Mammary_Tissue	ENSG00000197165.10	SULT1A2	ENSG00000176953.12	NFATC2IP	ENSG00000176953|ENSG00000197165	353698	0.20716	protein_coding	protein_coding
chr16_28515576_T_C	rs153106	Red blood cell count,Body fat percentage,Fluid Intelligence,BMI,Obesity	Breast_Mammary_Tissue	ENSG00000197165.10	SULT1A2	ENSG00000178952.10	TUFM	ENSG00000178952|ENSG00000197165	249299	0.245	protein_coding	protein_coding
chr16_28515900_C_T	rs62034318	Red blood cell count,Body fat percentage,Fluid Intelligence,BMI,Obesity	Testis	ENSG00000197272.2	IL27	ENSG00000178952.10	TUFM	ENSG00000178952|ENSG00000197272	334357	0.23592	protein_coding	protein_coding
chr16_28515900_C_T	rs62034318	Red blood cell count,Body fat percentage,Fluid Intelligence,BMI,Obesity	Testis	ENSG00000197272.2	IL27	ENSG00000196296.13	ATP2A1	ENSG00000196296|ENSG00000197272	366354	0.26319	protein_coding	protein_coding
chr16_28515900_C_T	rs62034318	Red blood cell count,Body fat percentage,Fluid Intelligence,BMI,Obesity	Testis	ENSG00000197272.2	IL27	ENSG00000197165.10	SULT1A2	ENSG00000197165|ENSG00000197272	85058	0.31165	protein_coding	protein_coding
chr16_28518395_C_T	rs240705	Red blood cell count,Body fat percentage,Fluid Intelligence,BMI,Obesity	Whole_Blood	ENSG00000233232.6	NPIPB7	ENSG00000168488.18	ATXN2L	ENSG00000168488|ENSG00000233232	352963	0.17766	protein_coding	protein_coding
chr16_28518395_C_T	rs240705	Red blood cell count,Body fat percentage,Fluid Intelligence,BMI,Obesity	Whole_Blood	ENSG00000233232.6	NPIPB7	ENSG00000176476.8	SGF29	ENSG00000176476|ENSG00000233232	109880	0.17293	protein_coding	protein_coding
chr16_28518395_C_T	rs240705	Red blood cell count,Body fat percentage,Fluid Intelligence,BMI,Obesity	Whole_Blood	ENSG00000233232.6	NPIPB7	ENSG00000196502.11	SULT1A1	ENSG00000196502|ENSG00000233232	152450	0.18358	protein_coding	protein_coding
chr16_28520867_T_G	rs62034319	Red blood cell count,Body fat percentage,Fluid Intelligence,BMI,Obesity	Artery_Coronary	ENSG00000197165.10	SULT1A2	ENSG00000178952.10	TUFM	ENSG00000178952|ENSG00000197165	249299	0.34528	protein_coding	protein_coding
chr16_28520867_T_G	rs62034319	Red blood cell count,Body fat percentage,Fluid Intelligence,BMI,Obesity	Nerve_Tibial	ENSG00000197165.10	SULT1A2	ENSG00000178952.10	TUFM	ENSG00000178952|ENSG00000197165	249299	0.33514	protein_coding	protein_coding
chr16_28521750_C_T	rs28698667	Red blood cell count,Body fat percentage,Fluid Intelligence,BMI,Obesity	Testis	ENSG00000233232.6	NPIPB7	ENSG00000176046.8	NUPR1	ENSG00000176046|ENSG00000233232	67999	0.30992	protein_coding	protein_coding
chr16_28521750_C_T	rs28698667	Red blood cell count,Body fat percentage,Fluid Intelligence,BMI,Obesity	Testis	ENSG00000233232.6	NPIPB7	ENSG00000196502.11	SULT1A1	ENSG00000196502|ENSG00000233232	152450	0.28005	protein_coding	protein_coding
chr16_28524513_G_A	rs62034322	Red blood cell count,Body fat percentage,Fluid Intelligence,BMI,Obesity	Testis	ENSG00000176046.8	NPIPB6	ENSG00000198156.10	NUPR1	ENSG00000176046|ENSG00000198156	175666	0.32375	protein_coding	protein_coding
chr16_28524513_G_A	rs62034322	Red blood cell count,Body fat percentage,Fluid Intelligence,BMI,Obesity	Testis	ENSG00000176046.8	NPIPB7	ENSG00000233232.6	NUPR1	ENSG00000176046|ENSG00000233232	67999	0.30992	protein_coding	protein_coding
chr16_28526650_T_C	rs2106480	Red blood cell count,Body fat percentage,Fluid Intelligence,BMI,Obesity	Cells_Cultured_fibroblasts	ENSG00000178188.14	ATXN2L	ENSG00000168488.18	SH2B1	ENSG00000168488|ENSG00000178188	22462	0.20983	protein_coding	protein_coding
chr16_28526650_T_C	rs2106480	Red blood cell count,Body fat percentage,Fluid Intelligence,BMI,Obesity	Cells_Cultured_fibroblasts	ENSG00000178188.14	RP11-1348G14.4	ENSG00000251417.2	SH2B1	ENSG00000178188|ENSG00000251417	43857	0.18241	lincRNA	protein_coding
chr16_28527319_A_G	rs62034325	Red blood cell count,Body fat percentage,Fluid Intelligence,BMI,Obesity	Brain_Cerebellar_Hemisphere	ENSG00000197165.10	NUPR1	ENSG00000176046.8	SULT1A2	ENSG00000176046|ENSG00000197165	57935	0.49015	protein_coding	protein_coding
chr16_28527319_A_G	rs62034325	Red blood cell count,Body fat percentage,Fluid Intelligence,BMI,Obesity	Brain_Cerebellar_Hemisphere	ENSG00000197165.10	SULT1A2	ENSG00000196296.13	ATP2A1	ENSG00000196296|ENSG00000197165	281296	0.33952	protein_coding	protein_coding
chr16_28530073_T_C	rs8046271	Red blood cell count,Body fat percentage,Fluid Intelligence,BMI,Obesity	Esophagus_Gastroesophageal_Junction	ENSG00000197165.10	SULT1A2	ENSG00000178952.10	TUFM	ENSG00000178952|ENSG00000197165	249299	0.32421	protein_coding	protein_coding
chr16_28530073_T_C	rs8046271	Red blood cell count,Body fat percentage,Fluid Intelligence,BMI,Obesity	Esophagus_Mucosa	ENSG00000197165.10	SULT1A2	ENSG00000178952.10	TUFM	ENSG00000178952|ENSG00000197165	249299	0.23339	protein_coding	protein_coding
chr16_28530073_T_C	rs8046271	Red blood cell count,Body fat percentage,Fluid Intelligence,BMI,Obesity	Skin_Sun_Exposed_Lower_leg	ENSG00000233232.6	SBK1	ENSG00000188322.4	NPIPB7	ENSG00000188322|ENSG00000233232	178656	0.16895	protein_coding	protein_coding
chr16_28530073_T_C	rs8046271	Red blood cell count,Body fat percentage,Fluid Intelligence,BMI,Obesity	Esophagus_Mucosa	ENSG00000197165.10	CLN3	ENSG00000188603.18	SULT1A2	ENSG00000188603|ENSG00000197165	102011	0.19362	protein_coding	protein_coding
chr16_28530073_T_C	rs8046271	Red blood cell count,Body fat percentage,Fluid Intelligence,BMI,Obesity	Skin_Sun_Exposed_Lower_leg	ENSG00000233232.6	NPIPB7	ENSG00000196502.11	SULT1A1	ENSG00000196502|ENSG00000233232	152450	0.19237	protein_coding	protein_coding
chr16_28530851_T_C	rs231977	BMI,Red blood cell count,Body fat percentage,Fluid Intelligence	Whole_Blood	ENSG00000188603.18	CLN3	ENSG00000176476.8	SGF29	ENSG00000176476|ENSG00000188603	85957	0.35268	protein_coding	protein_coding
chr16_28530851_T_C	rs231977	BMI,Red blood cell count,Body fat percentage,Fluid Intelligence	Whole_Blood	ENSG00000188603.18	CLN3	ENSG00000184730.10	APOBR	ENSG00000184730|ENSG00000188603	478	0.19512	protein_coding	protein_coding
chr16_28530851_T_C	rs231977	BMI,Red blood cell count,Body fat percentage,Fluid Intelligence	Whole_Blood	ENSG00000188603.18	CLN3	ENSG00000196502.11	SULT1A1	ENSG00000188603|ENSG00000196502	128527	0.1885	protein_coding	protein_coding
chr16_28532060_G_A	rs12446550	Red blood cell count,Body fat percentage,Fluid Intelligence,BMI,Obesity	Skin_Sun_Exposed_Lower_leg	ENSG00000198156.10	NPIPB6	ENSG00000178952.10	TUFM	ENSG00000178952|ENSG00000198156	482900	0.25273	protein_coding	protein_coding
chr16_28532060_G_A	rs12446550	Red blood cell count,Body fat percentage,Fluid Intelligence,BMI,Obesity	Skin_Sun_Exposed_Lower_leg	ENSG00000198156.10	NPIPB6	ENSG00000197165.10	SULT1A2	ENSG00000197165|ENSG00000198156	233601	0.17887	protein_coding	protein_coding
chr16_28534128_A_G	rs4788083	Red blood cell count,Body fat percentage,Fluid Intelligence,BMI,Obesity	Skin_Not_Sun_Exposed_Suprapubic	ENSG00000188322.4	SBK1	ENSG00000233232.6	NPIPB7	ENSG00000188322|ENSG00000233232	178656	0.21144	protein_coding	protein_coding
chr16_28534128_A_G	rs4788083	Red blood cell count,Body fat percentage,Fluid Intelligence,BMI,Obesity	Skin_Not_Sun_Exposed_Suprapubic	ENSG00000188322.4	SBK1	ENSG00000251417.2	RP11-1348G14.4	ENSG00000188322|ENSG00000251417	510224	0.18661	protein_coding	lincRNA
chr16_28534266_G_C	rs231976	BMI,Red blood cell count,Body fat percentage,Fluid Intelligence	Esophagus_Gastroesophageal_Junction	ENSG00000196502.11	SGF29	ENSG00000176476.8	SULT1A1	ENSG00000176476|ENSG00000196502	42570	0.22229	protein_coding	protein_coding
chr16_28538502_A_C	rs151226	BMI,Red blood cell count,Body fat percentage,Fluid Intelligence	Pancreas	ENSG00000176476.8	SGF29	ENSG00000196502.11	SULT1A1	ENSG00000176476|ENSG00000196502	42570	0.2882	protein_coding	protein_coding
chr16_28544385_T_A	rs9926245	Red blood cell count,Body fat percentage,Fluid Intelligence,BMI,Obesity	Whole_Blood	ENSG00000197165.10	SULT1A2	ENSG00000169682.17	SPNS1	ENSG00000169682|ENSG00000197165	377980	0.29615	protein_coding	protein_coding
chr16_28544385_T_A	rs9926245	Red blood cell count,Body fat percentage,Fluid Intelligence,BMI,Obesity	Whole_Blood	ENSG00000197165.10	SULT1A2	ENSG00000178952.10	TUFM	ENSG00000178952|ENSG00000197165	249299	0.59148	protein_coding	protein_coding
chr16_28544385_T_A	rs9926245	Red blood cell count,Body fat percentage,Fluid Intelligence,BMI,Obesity	Whole_Blood	ENSG00000197165.10	IL27	ENSG00000197272.2	SULT1A2	ENSG00000197165|ENSG00000197272	85058	0.20195	protein_coding	protein_coding
chr16_28550260_C_T	rs149278	BMI,Red blood cell count,Body fat percentage,Fluid Intelligence	Stomach	ENSG00000196502.11	SGF29	ENSG00000176476.8	SULT1A1	ENSG00000176476|ENSG00000196502	42570	0.29958	protein_coding	protein_coding
chr16_28550260_C_T	rs149278	BMI,Red blood cell count,Body fat percentage,Fluid Intelligence	Breast_Mammary_Tissue	ENSG00000196502.11	SULT1A1	ENSG00000178188.14	SH2B1	ENSG00000178188|ENSG00000196502	222975	0.19716	protein_coding	protein_coding
chr16_28550260_C_T	rs149278	BMI,Red blood cell count,Body fat percentage,Fluid Intelligence	Nerve_Tibial	ENSG00000196502.11	SULT1A1	ENSG00000178188.14	SH2B1	ENSG00000178188|ENSG00000196502	222975	0.21101	protein_coding	protein_coding
chr16_28550260_C_T	rs149278	BMI,Red blood cell count,Body fat percentage,Fluid Intelligence	Nerve_Tibial	ENSG00000196502.11	SULT1A1	ENSG00000196993.8	NPIPB9	ENSG00000196502|ENSG00000196993	128162	0.18712	protein_coding	protein_coding
chr16_28550260_C_T	rs149278	BMI,Red blood cell count,Body fat percentage,Fluid Intelligence	Breast_Mammary_Tissue	ENSG00000196502.11	SULT1A1	ENSG00000251417.2	RP11-1348G14.4	ENSG00000196502|ENSG00000251417	179118	0.19818	protein_coding	lincRNA
chr16_28550464_T_A	rs112366001	BMI,Red blood cell count,Body fat percentage,Fluid Intelligence	Artery_Aorta	ENSG00000176046.8	NUPR1	ENSG00000176476.8	SGF29	ENSG00000176046|ENSG00000176476	41881	0.20948	protein_coding	protein_coding
chr16_28550464_T_A	rs112366001	BMI,Red blood cell count,Body fat percentage,Fluid Intelligence	Artery_Aorta	ENSG00000176046.8	NUPR1	ENSG00000196993.8	NPIPB9	ENSG00000176046|ENSG00000196993	212613	0.21149	protein_coding	protein_coding
chr16_28550661_T_C	rs13331170	Red blood cell count,Body fat percentage,Fluid Intelligence,BMI,Obesity	Adipose_Subcutaneous	ENSG00000197165.10	SULT1A2	ENSG00000178952.10	TUFM	ENSG00000178952|ENSG00000197165	249299	0.25345	protein_coding	protein_coding
chr16_28550661_T_C	rs13331170	Red blood cell count,Body fat percentage,Fluid Intelligence,BMI,Obesity	Artery_Tibial	ENSG00000197165.10	SULT1A2	ENSG00000178952.10	TUFM	ENSG00000178952|ENSG00000197165	249299	0.35131	protein_coding	protein_coding
chr16_28550661_T_C	rs13331170	Red blood cell count,Body fat percentage,Fluid Intelligence,BMI,Obesity	Esophagus_Muscularis	ENSG00000197165.10	SULT1A2	ENSG00000178952.10	TUFM	ENSG00000178952|ENSG00000197165	249299	0.33514	protein_coding	protein_coding
chr16_28550661_T_C	rs13331170	Red blood cell count,Body fat percentage,Fluid Intelligence,BMI,Obesity	Skin_Sun_Exposed_Lower_leg	ENSG00000197165.10	SULT1A2	ENSG00000178952.10	TUFM	ENSG00000178952|ENSG00000197165	249299	0.22257	protein_coding	protein_coding
chr16_28550661_T_C	rs13331170	Red blood cell count,Body fat percentage,Fluid Intelligence,BMI,Obesity	Skin_Sun_Exposed_Lower_leg	ENSG00000197165.10	NPIPB6	ENSG00000198156.10	SULT1A2	ENSG00000197165|ENSG00000198156	233601	0.17887	protein_coding	protein_coding
chr16_28550935_A_G	rs62034350	BMI,Red blood cell count,Body fat percentage,Fluid Intelligence	Brain_Caudate_basal_ganglia	ENSG00000197165.10	NUPR1	ENSG00000176046.8	SULT1A2	ENSG00000176046|ENSG00000197165	57935	0.29537	protein_coding	protein_coding
chr16_28550935_A_G	rs62034350	BMI,Red blood cell count,Body fat percentage,Fluid Intelligence	Brain_Caudate_basal_ganglia	ENSG00000196502.11	SGF29	ENSG00000176476.8	SULT1A1	ENSG00000176476|ENSG00000196502	42570	0.34101	protein_coding	protein_coding
chr16_28551705_A_G	rs151228	BMI,Red blood cell count,Body fat percentage,Fluid Intelligence	Stomach	ENSG00000176476.8	SGF29	ENSG00000196502.11	SULT1A1	ENSG00000176476|ENSG00000196502	42570	0.29958	protein_coding	protein_coding
chr16_28552825_AG_A	rs11364090	BMI,Red blood cell count,Body fat percentage	Muscle_Skeletal	ENSG00000176046.8	NUPR1	ENSG00000168488.18	ATXN2L	ENSG00000168488|ENSG00000176046	284964	0.16059	protein_coding	protein_coding
chr16_28552825_AG_A	rs11364090	BMI,Red blood cell count,Body fat percentage	Muscle_Skeletal	ENSG00000176046.8	NUPR1	ENSG00000176953.12	NFATC2IP	ENSG00000176046|ENSG00000176953	411633	0.16345	protein_coding	protein_coding
chr16_28553948_GA_G	rs67340371	BMI,Red blood cell count,Body fat percentage,Fluid Intelligence	Artery_Tibial	ENSG00000176476.8	NUPR1	ENSG00000176046.8	SGF29	ENSG00000176046|ENSG00000176476	41881	0.32036	protein_coding	protein_coding
chr16_28553948_GA_G	rs67340371	BMI,Red blood cell count,Body fat percentage,Fluid Intelligence	Esophagus_Gastroesophageal_Junction	ENSG00000176476.8	SBK1	ENSG00000188322.4	SGF29	ENSG00000176476|ENSG00000188322	288536	0.23167	protein_coding	protein_coding
chr16_28553948_GA_G	rs67340371	BMI,Red blood cell count,Body fat percentage,Fluid Intelligence	Esophagus_Gastroesophageal_Junction	ENSG00000176476.8	SGF29	ENSG00000196502.11	SULT1A1	ENSG00000176476|ENSG00000196502	42570	0.22229	protein_coding	protein_coding
chr16_28554632_A_G	rs7187604	BMI,Red blood cell count,Body fat percentage,Fluid Intelligence	Colon_Transverse	ENSG00000176476.8	SGF29	ENSG00000196502.11	SULT1A1	ENSG00000176476|ENSG00000196502	42570	0.2125	protein_coding	protein_coding
chr16_28563294_A_G	rs480400	BMI,Red blood cell count,Body fat percentage,Fluid Intelligence	Lung	ENSG00000176476.8	SGF29	ENSG00000196502.11	SULT1A1	ENSG00000176476|ENSG00000196502	42570	0.23134	protein_coding	protein_coding
chr16_28563294_A_G	rs480400	BMI,Red blood cell count,Body fat percentage,Fluid Intelligence	Skin_Not_Sun_Exposed_Suprapubic	ENSG00000233232.6	SBK1	ENSG00000188322.4	NPIPB7	ENSG00000188322|ENSG00000233232	178656	0.21144	protein_coding	protein_coding
chr16_28568594_GT_G	rs150072875	BMI,Red blood cell count,Body fat percentage,Fluid Intelligence	Skin_Sun_Exposed_Lower_leg	ENSG00000196502.11	XPO6	ENSG00000169180.11	SULT1A1	ENSG00000169180|ENSG00000196502	411705	0.16803	protein_coding	protein_coding
chr16_28568594_GT_G	rs150072875	BMI,Red blood cell count,Body fat percentage,Fluid Intelligence	Pancreas	ENSG00000196502.11	SGF29	ENSG00000176476.8	SULT1A1	ENSG00000176476|ENSG00000196502	42570	0.2882	protein_coding	protein_coding
chr16_28568594_GT_G	rs150072875	BMI,Red blood cell count,Body fat percentage,Fluid Intelligence	Whole_Blood	ENSG00000196502.11	SGF29	ENSG00000176476.8	SULT1A1	ENSG00000176476|ENSG00000196502	42570	0.20669	protein_coding	protein_coding
chr16_28568594_GT_G	rs150072875	BMI,Red blood cell count,Body fat percentage,Fluid Intelligence	Whole_Blood	ENSG00000196502.11	CLN3	ENSG00000188603.18	SULT1A1	ENSG00000188603|ENSG00000196502	128527	0.1885	protein_coding	protein_coding
chr16_28568594_GT_G	rs150072875	BMI,Red blood cell count,Body fat percentage,Fluid Intelligence	Skin_Sun_Exposed_Lower_leg	ENSG00000196502.11	NPIPB7	ENSG00000233232.6	SULT1A1	ENSG00000196502|ENSG00000233232	152450	0.19237	protein_coding	protein_coding
chr16_28568594_GT_G	rs150072875	BMI,Red blood cell count,Body fat percentage,Fluid Intelligence	Whole_Blood	ENSG00000196502.11	NPIPB7	ENSG00000233232.6	SULT1A1	ENSG00000196502|ENSG00000233232	152450	0.18358	protein_coding	protein_coding
chr16_28568594_GT_G	rs150072875	BMI,Red blood cell count,Body fat percentage,Fluid Intelligence	Skin_Sun_Exposed_Lower_leg	ENSG00000196502.11	SULT1A1	ENSG00000251417.2	RP11-1348G14.4	ENSG00000196502|ENSG00000251417	179118	0.1713	protein_coding	lincRNA
chr16_28571528_A_G	rs151231	BMI,Red blood cell count,Body fat percentage,Fluid Intelligence	Whole_Blood	ENSG00000176476.8	CLN3	ENSG00000188603.18	SGF29	ENSG00000176476|ENSG00000188603	85957	0.35268	protein_coding	protein_coding
chr16_28571528_A_G	rs151231	BMI,Red blood cell count,Body fat percentage,Fluid Intelligence	Whole_Blood	ENSG00000176476.8	SGF29	ENSG00000196502.11	SULT1A1	ENSG00000176476|ENSG00000196502	42570	0.20669	protein_coding	protein_coding
chr16_28571528_A_G	rs151231	BMI,Red blood cell count,Body fat percentage,Fluid Intelligence	Whole_Blood	ENSG00000176476.8	NPIPB7	ENSG00000233232.6	SGF29	ENSG00000176476|ENSG00000233232	109880	0.17293	protein_coding	protein_coding
chr16_28574315_C_T	rs56209193	Red blood cell count,Body fat percentage,Fluid Intelligence,BMI,Obesity	Stomach	ENSG00000197165.10	SULT1A2	ENSG00000178952.10	TUFM	ENSG00000178952|ENSG00000197165	249299	0.27485	protein_coding	protein_coding
chr16_28574315_C_T	rs56209193	Red blood cell count,Body fat percentage,Fluid Intelligence,BMI,Obesity	Stomach	ENSG00000197165.10	CLN3	ENSG00000188603.18	SULT1A2	ENSG00000188603|ENSG00000197165	102011	0.2338	protein_coding	protein_coding
chr16_28596211_G_A	rs4115668	BMI,Red blood cell count,Body fat percentage,Fluid Intelligence	Esophagus_Muscularis	ENSG00000176046.8	NUPR1	ENSG00000196993.8	NPIPB9	ENSG00000176046|ENSG00000196993	212613	0.20131	protein_coding	protein_coding
chr16_28596909_G_A	rs743590	Red blood cell count,Body fat percentage,Fluid Intelligence,BMI,Obesity	Testis	ENSG00000197165.10	SULT1A2	ENSG00000176953.12	NFATC2IP	ENSG00000176953|ENSG00000197165	353698	0.33681	protein_coding	protein_coding
chr16_28596909_G_A	rs743590	Red blood cell count,Body fat percentage,Fluid Intelligence,BMI,Obesity	Testis	ENSG00000197165.10	IL27	ENSG00000197272.2	SULT1A2	ENSG00000197165|ENSG00000197272	85058	0.31165	protein_coding	protein_coding
chr16_28597425_A_C	rs35175818	BMI,Red blood cell count,Body fat percentage,Fluid Intelligence	Pancreas	ENSG00000197165.10	SULT1A2	ENSG00000178952.10	TUFM	ENSG00000178952|ENSG00000197165	249299	0.33053	protein_coding	protein_coding
chr16_28597617_C_G	rs4149398	BMI,Red blood cell count,Body fat percentage,Fluid Intelligence	Brain_Cerebellum	ENSG00000176046.8	NUPR1	ENSG00000176476.8	SGF29	ENSG00000176046|ENSG00000176476	41881	0.32276	protein_coding	protein_coding
chr16_28597617_C_G	rs4149398	BMI,Red blood cell count,Body fat percentage,Fluid Intelligence	Brain_Cerebellum	ENSG00000176046.8	APOBR	ENSG00000184730.10	NUPR1	ENSG00000176046|ENSG00000184730	43598	0.31078	protein_coding	protein_coding
chr16_28597617_C_G	rs4149398	BMI,Red blood cell count,Body fat percentage,Fluid Intelligence	Thyroid	ENSG00000176046.8	CLN3	ENSG00000188603.18	NUPR1	ENSG00000176046|ENSG00000188603	44076	0.33224	protein_coding	protein_coding
chr16_28597617_C_G	rs4149398	BMI,Red blood cell count,Body fat percentage,Fluid Intelligence	Brain_Cerebellar_Hemisphere	ENSG00000176046.8	NUPR1	ENSG00000197165.10	SULT1A2	ENSG00000176046|ENSG00000197165	57935	0.49015	protein_coding	protein_coding
chr16_28597617_C_G	rs4149398	BMI,Red blood cell count,Body fat percentage,Fluid Intelligence	Brain_Cerebellum	ENSG00000176046.8	NUPR1	ENSG00000197165.10	SULT1A2	ENSG00000176046|ENSG00000197165	57935	0.47221	protein_coding	protein_coding
chr16_28597617_C_G	rs4149398	BMI,Red blood cell count,Body fat percentage,Fluid Intelligence	Brain_Cerebellum	ENSG00000197165.10	NUPR1	ENSG00000176046.8	SULT1A2	ENSG00000176046|ENSG00000197165	57935	0.47221	protein_coding	protein_coding
chr16_28597617_C_G	rs4149398	BMI,Red blood cell count,Body fat percentage,Fluid Intelligence	Pituitary	ENSG00000197165.10	SULT1A2	ENSG00000184110.14	EIF3C	ENSG00000184110|ENSG00000197165	91449	0.26286	protein_coding	protein_coding
chr16_28598008_A_T	rs62031562	BMI,Red blood cell count,Body fat percentage,Fluid Intelligence	Artery_Tibial	ENSG00000176046.8	NUPR1	ENSG00000176476.8	SGF29	ENSG00000176046|ENSG00000176476	41881	0.32036	protein_coding	protein_coding
chr16_28598008_A_T	rs62031562	BMI,Red blood cell count,Body fat percentage,Fluid Intelligence	Artery_Tibial	ENSG00000176046.8	NUPR1	ENSG00000196993.8	NPIPB9	ENSG00000176046|ENSG00000196993	212613	0.20327	protein_coding	protein_coding
chr16_28598008_A_T	rs62031562	BMI,Red blood cell count,Body fat percentage,Fluid Intelligence	Artery_Tibial	ENSG00000176046.8	NUPR1	ENSG00000251417.2	RP11-1348G14.4	ENSG00000176046|ENSG00000251417	263569	0.24068	protein_coding	lincRNA
chr16_28598642_C_G	rs4787453	Red blood cell count,Body fat percentage,Fluid Intelligence	Prostate	ENSG00000260517.2	RP11-426C22.5	ENSG00000259807.1	RP11-426C22.4	ENSG00000259807|ENSG00000260517	80370	0.50714	lincRNA	lincRNA
chr16_28605987_A_G	rs9282864	Red blood cell count,Body fat percentage,Fluid Intelligence,BMI,Obesity	Spleen	ENSG00000197165.10	SULT1A2	ENSG00000178952.10	TUFM	ENSG00000178952|ENSG00000197165	249299	0.2989	protein_coding	protein_coding
chr16_28605987_A_G	rs9282864	Red blood cell count,Body fat percentage,Fluid Intelligence,BMI,Obesity	Skin_Sun_Exposed_Lower_leg	ENSG00000188322.4	SBK1	ENSG00000233232.6	NPIPB7	ENSG00000188322|ENSG00000233232	178656	0.16895	protein_coding	protein_coding
chr16_28606473_T_C	rs79533802	Red blood cell count,Body fat percentage,Fluid Intelligence,BMI,Obesity	Adipose_Visceral_Omentum	ENSG00000178188.14	ATXN2L	ENSG00000168488.18	SH2B1	ENSG00000168488|ENSG00000178188	22462	0.25631	protein_coding	protein_coding
chr16_28607387_C_T	rs11648192	BMI,Red blood cell count,Body fat percentage,Fluid Intelligence	Artery_Aorta	ENSG00000176476.8	NUPR1	ENSG00000176046.8	SGF29	ENSG00000176046|ENSG00000176476	41881	0.20948	protein_coding	protein_coding
chr16_28607857_G_A	rs56169261	BMI,Red blood cell count,Body fat percentage,Fluid Intelligence	Colon_Transverse	ENSG00000196502.11	SGF29	ENSG00000176476.8	SULT1A1	ENSG00000176476|ENSG00000196502	42570	0.2125	protein_coding	protein_coding
chr16_28607857_G_A	rs56169261	BMI,Red blood cell count,Body fat percentage,Fluid Intelligence	Thyroid	ENSG00000196502.11	SGF29	ENSG00000176476.8	SULT1A1	ENSG00000176476|ENSG00000196502	42570	0.22058	protein_coding	protein_coding
chr16_28607857_G_A	rs56169261	BMI,Red blood cell count,Body fat percentage,Fluid Intelligence	Thyroid	ENSG00000196502.11	SULT1A1	ENSG00000196993.8	NPIPB9	ENSG00000196502|ENSG00000196993	128162	0.17143	protein_coding	protein_coding
chr16_28607857_G_A	rs56169261	BMI,Red blood cell count,Body fat percentage,Fluid Intelligence	Thyroid	ENSG00000196502.11	SULT1A1	ENSG00000251417.2	RP11-1348G14.4	ENSG00000196502|ENSG00000251417	179118	0.17183	protein_coding	lincRNA
chr16_28609251_C_T	rs750155	BMI,Red blood cell count,Body fat percentage,Fluid Intelligence	Breast_Mammary_Tissue	ENSG00000176953.12	SULT1A2	ENSG00000197165.10	NFATC2IP	ENSG00000176953|ENSG00000197165	353698	0.20716	protein_coding	protein_coding
chr16_28620700_T_G	rs2411453	BMI,Red blood cell count,Body fat percentage,Fluid Intelligence	Artery_Aorta	ENSG00000169682.17	SPNS1	ENSG00000213658.11	LAT	ENSG00000169682|ENSG00000213658	9737	0.76288	protein_coding	protein_coding
chr16_28633342_A_T	rs7193413	BMI,Body fat percentage,Fluid Intelligence	Colon_Sigmoid	ENSG00000184110.14	NPIPB6	ENSG00000198156.10	EIF3C	ENSG00000184110|ENSG00000198156	325050	0.23142	protein_coding	protein_coding
chr16_28813364_T_C	rs62036614	Red blood cell count,Body fat percentage,Fluid Intelligence,BMI,Obesity	Adipose_Subcutaneous	ENSG00000184110.14	NPIPB6	ENSG00000198156.10	EIF3C	ENSG00000184110|ENSG00000198156	325050	0.20483	protein_coding	protein_coding
chr16_28814728_C_T	rs28472312	BMI,Red blood cell count,Body fat percentage,Fluid Intelligence	Brain_Caudate_basal_ganglia	ENSG00000198156.10	NPIPB6	ENSG00000184110.14	EIF3C	ENSG00000184110|ENSG00000198156	325050	0.31057	protein_coding	protein_coding
chr16_28814728_C_T	rs28472312	BMI,Red blood cell count,Body fat percentage,Fluid Intelligence	Cells_Cultured_fibroblasts	ENSG00000198156.10	NPIPB6	ENSG00000184110.14	EIF3C	ENSG00000184110|ENSG00000198156	325050	0.17308	protein_coding	protein_coding
chr16_28814986_A_G	rs62036616	BMI,Red blood cell count,Body fat percentage,Fluid Intelligence	Whole_Blood	ENSG00000168488.18	ATXN2L	ENSG00000178188.14	SH2B1	ENSG00000168488|ENSG00000178188	22462	0.15201	protein_coding	protein_coding
chr16_28814986_A_G	rs62036616	BMI,Red blood cell count,Body fat percentage,Fluid Intelligence	Whole_Blood	ENSG00000168488.18	NPIPB7	ENSG00000233232.6	ATXN2L	ENSG00000168488|ENSG00000233232	352963	0.17766	protein_coding	protein_coding
chr16_28821061_C_T	rs72793809	BMI,Red blood cell count,Body fat percentage,Fluid Intelligence	Pituitary	ENSG00000184110.14	SULT1A2	ENSG00000197165.10	EIF3C	ENSG00000184110|ENSG00000197165	91449	0.26286	protein_coding	protein_coding
chr16_28826194_T_C	rs8049439	BMI,Red blood cell count,Body fat percentage,Fluid Intelligence	Adipose_Subcutaneous	ENSG00000251417.2	RP11-1348G14.4	ENSG00000168488.18	ATXN2L	ENSG00000168488|ENSG00000251417	21395	0.16792	lincRNA	protein_coding
chr16_28826194_T_C	rs8049439	BMI,Red blood cell count,Body fat percentage,Fluid Intelligence	Lung	ENSG00000178952.10	TUFM	ENSG00000169682.17	SPNS1	ENSG00000169682|ENSG00000178952	128681	0.24101	protein_coding	protein_coding
chr16_28826194_T_C	rs8049439	BMI,Red blood cell count,Body fat percentage,Fluid Intelligence	Spleen	ENSG00000178952.10	TUFM	ENSG00000169682.17	SPNS1	ENSG00000169682|ENSG00000178952	128681	0.32103	protein_coding	protein_coding
chr16_28826194_T_C	rs8049439	BMI,Red blood cell count,Body fat percentage,Fluid Intelligence	Artery_Tibial	ENSG00000251417.2	NUPR1	ENSG00000176046.8	RP11-1348G14.4	ENSG00000176046|ENSG00000251417	263569	0.24068	protein_coding	lincRNA
chr16_28826194_T_C	rs8049439	BMI,Red blood cell count,Body fat percentage,Fluid Intelligence	Skin_Not_Sun_Exposed_Suprapubic	ENSG00000178952.10	TUFM	ENSG00000176953.12	NFATC2IP	ENSG00000176953|ENSG00000178952	104399	0.2829	protein_coding	protein_coding
chr16_28826194_T_C	rs8049439	BMI,Red blood cell count,Body fat percentage,Fluid Intelligence	Adipose_Subcutaneous	ENSG00000251417.2	RP11-1348G14.4	ENSG00000178188.14	SH2B1	ENSG00000178188|ENSG00000251417	43857	0.18611	lincRNA	protein_coding
chr16_28826194_T_C	rs8049439	BMI,Red blood cell count,Body fat percentage,Fluid Intelligence	Breast_Mammary_Tissue	ENSG00000251417.2	RP11-1348G14.4	ENSG00000178188.14	SH2B1	ENSG00000178188|ENSG00000251417	43857	0.2263	lincRNA	protein_coding
chr16_28826194_T_C	rs8049439	BMI,Red blood cell count,Body fat percentage,Fluid Intelligence	Nerve_Tibial	ENSG00000251417.2	RP11-1348G14.4	ENSG00000178188.14	SH2B1	ENSG00000178188|ENSG00000251417	43857	0.23367	lincRNA	protein_coding
chr16_28826194_T_C	rs8049439	BMI,Red blood cell count,Body fat percentage,Fluid Intelligence	Esophagus_Mucosa	ENSG00000178952.10	CLN3	ENSG00000188603.18	TUFM	ENSG00000178952|ENSG00000188603	351310	0.19073	protein_coding	protein_coding
chr16_28826194_T_C	rs8049439	BMI,Red blood cell count,Body fat percentage,Fluid Intelligence	Skin_Not_Sun_Exposed_Suprapubic	ENSG00000178952.10	TUFM	ENSG00000196296.13	ATP2A1	ENSG00000178952|ENSG00000196296	31997	0.18652	protein_coding	protein_coding
chr16_28826194_T_C	rs8049439	BMI,Red blood cell count,Body fat percentage,Fluid Intelligence	Esophagus_Gastroesophageal_Junction	ENSG00000178952.10	SULT1A2	ENSG00000197165.10	TUFM	ENSG00000178952|ENSG00000197165	249299	0.32421	protein_coding	protein_coding
chr16_28826194_T_C	rs8049439	BMI,Red blood cell count,Body fat percentage,Fluid Intelligence	Esophagus_Mucosa	ENSG00000178952.10	SULT1A2	ENSG00000197165.10	TUFM	ENSG00000178952|ENSG00000197165	249299	0.23339	protein_coding	protein_coding
chr16_28826194_T_C	rs8049439	BMI,Red blood cell count,Body fat percentage,Fluid Intelligence	Spleen	ENSG00000178952.10	SULT1A2	ENSG00000197165.10	TUFM	ENSG00000178952|ENSG00000197165	249299	0.2989	protein_coding	protein_coding
chr16_28826194_T_C	rs8049439	BMI,Red blood cell count,Body fat percentage,Fluid Intelligence	Breast_Mammary_Tissue	ENSG00000251417.2	SULT1A1	ENSG00000196502.11	RP11-1348G14.4	ENSG00000196502|ENSG00000251417	179118	0.19818	protein_coding	lincRNA
chr16_28826194_T_C	rs8049439	BMI,Red blood cell count,Body fat percentage,Fluid Intelligence	Skin_Sun_Exposed_Lower_leg	ENSG00000251417.2	SULT1A1	ENSG00000196502.11	RP11-1348G14.4	ENSG00000196502|ENSG00000251417	179118	0.1713	protein_coding	lincRNA
chr16_28826194_T_C	rs8049439	BMI,Red blood cell count,Body fat percentage,Fluid Intelligence	Artery_Aorta	ENSG00000251417.2	NPIPB9	ENSG00000196993.8	RP11-1348G14.4	ENSG00000196993|ENSG00000251417	50956	0.22711	protein_coding	lincRNA
chr16_28828071_G_A	rs72793811	BMI,Red blood cell count,Body fat percentage,Fluid Intelligence	Esophagus_Gastroesophageal_Junction	ENSG00000251417.2	NPIPB9	ENSG00000196993.8	RP11-1348G14.4	ENSG00000196993|ENSG00000251417	50956	0.24246	protein_coding	lincRNA
chr16_28828609_G_T	rs62036624	BMI,Red blood cell count,Body fat percentage,Fluid Intelligence	Breast_Mammary_Tissue	ENSG00000178188.14	SULT1A1	ENSG00000196502.11	SH2B1	ENSG00000178188|ENSG00000196502	222975	0.19716	protein_coding	protein_coding
chr16_28828609_G_T	rs62036624	BMI,Red blood cell count,Body fat percentage,Fluid Intelligence	Breast_Mammary_Tissue	ENSG00000178188.14	RP11-1348G14.4	ENSG00000251417.2	SH2B1	ENSG00000178188|ENSG00000251417	43857	0.2263	lincRNA	protein_coding
chr16_28835925_T_C	rs12928404	BMI,Red blood cell count,Body fat percentage,Fluid Intelligence	Adipose_Visceral_Omentum	ENSG00000178952.10	TUFM	ENSG00000176953.12	NFATC2IP	ENSG00000176953|ENSG00000178952	104399	0.21052	protein_coding	protein_coding
chr16_28835925_T_C	rs12928404	BMI,Red blood cell count,Body fat percentage,Fluid Intelligence	Cells_Cultured_fibroblasts	ENSG00000178952.10	TUFM	ENSG00000176953.12	NFATC2IP	ENSG00000176953|ENSG00000178952	104399	0.20001	protein_coding	protein_coding
chr16_28835925_T_C	rs12928404	BMI,Red blood cell count,Body fat percentage,Fluid Intelligence	Testis	ENSG00000196296.13	ATP2A1	ENSG00000176953.12	NFATC2IP	ENSG00000176953|ENSG00000196296	72402	0.26663	protein_coding	protein_coding
chr16_28835925_T_C	rs12928404	BMI,Red blood cell count,Body fat percentage,Fluid Intelligence	Skin_Sun_Exposed_Lower_leg	ENSG00000196296.13	TUFM	ENSG00000178952.10	ATP2A1	ENSG00000178952|ENSG00000196296	31997	0.16464	protein_coding	protein_coding
chr16_28835925_T_C	rs12928404	BMI,Red blood cell count,Body fat percentage,Fluid Intelligence	Testis	ENSG00000196296.13	IL27	ENSG00000197272.2	ATP2A1	ENSG00000196296|ENSG00000197272	366354	0.26319	protein_coding	protein_coding
chr16_28846324_A_G	rs7187776	Red blood cell count,Body fat percentage,Fluid Intelligence,BMI,Obesity	Artery_Aorta	ENSG00000178952.10	TUFM	ENSG00000013364.18	MVP	ENSG00000013364|ENSG00000178952	973986	0.23217	protein_coding	protein_coding
chr16_28846324_A_G	rs7187776	Red blood cell count,Body fat percentage,Fluid Intelligence,BMI,Obesity	Pancreas	ENSG00000178952.10	TUFM	ENSG00000169682.17	SPNS1	ENSG00000169682|ENSG00000178952	128681	0.24464	protein_coding	protein_coding
chr16_28846324_A_G	rs7187776	Red blood cell count,Body fat percentage,Fluid Intelligence,BMI,Obesity	Whole_Blood	ENSG00000178952.10	TUFM	ENSG00000169682.17	SPNS1	ENSG00000169682|ENSG00000178952	128681	0.35038	protein_coding	protein_coding
chr16_28846324_A_G	rs7187776	Red blood cell count,Body fat percentage,Fluid Intelligence,BMI,Obesity	Adipose_Subcutaneous	ENSG00000178952.10	TUFM	ENSG00000176953.12	NFATC2IP	ENSG00000176953|ENSG00000178952	104399	0.17093	protein_coding	protein_coding
chr16_28846324_A_G	rs7187776	Red blood cell count,Body fat percentage,Fluid Intelligence,BMI,Obesity	Testis	ENSG00000178952.10	TUFM	ENSG00000176953.12	NFATC2IP	ENSG00000176953|ENSG00000178952	104399	0.22642	protein_coding	protein_coding
chr16_28846324_A_G	rs7187776	Red blood cell count,Body fat percentage,Fluid Intelligence,BMI,Obesity	Testis	ENSG00000178952.10	TUFM	ENSG00000177548.12	RABEP2	ENSG00000177548|ENSG00000178952	90103	0.23804	protein_coding	protein_coding
chr16_28846324_A_G	rs7187776	Red blood cell count,Body fat percentage,Fluid Intelligence,BMI,Obesity	Spleen	ENSG00000251417.2	RP11-1348G14.4	ENSG00000178188.14	SH2B1	ENSG00000178188|ENSG00000251417	43857	0.29653	lincRNA	protein_coding
chr16_28846324_A_G	rs7187776	Red blood cell count,Body fat percentage,Fluid Intelligence,BMI,Obesity	Artery_Aorta	ENSG00000178952.10	EIF3C	ENSG00000184110.14	TUFM	ENSG00000178952|ENSG00000184110	157850	0.24228	protein_coding	protein_coding
chr16_28846324_A_G	rs7187776	Red blood cell count,Body fat percentage,Fluid Intelligence,BMI,Obesity	Skin_Sun_Exposed_Lower_leg	ENSG00000178952.10	TUFM	ENSG00000196296.13	ATP2A1	ENSG00000178952|ENSG00000196296	31997	0.16464	protein_coding	protein_coding
chr16_28846324_A_G	rs7187776	Red blood cell count,Body fat percentage,Fluid Intelligence,BMI,Obesity	Adipose_Subcutaneous	ENSG00000178952.10	SULT1A2	ENSG00000197165.10	TUFM	ENSG00000178952|ENSG00000197165	249299	0.25345	protein_coding	protein_coding
chr16_28846324_A_G	rs7187776	Red blood cell count,Body fat percentage,Fluid Intelligence,BMI,Obesity	Artery_Aorta	ENSG00000178952.10	SULT1A2	ENSG00000197165.10	TUFM	ENSG00000178952|ENSG00000197165	249299	0.37489	protein_coding	protein_coding
chr16_28846324_A_G	rs7187776	Red blood cell count,Body fat percentage,Fluid Intelligence,BMI,Obesity	Artery_Coronary	ENSG00000178952.10	SULT1A2	ENSG00000197165.10	TUFM	ENSG00000178952|ENSG00000197165	249299	0.34528	protein_coding	protein_coding
chr16_28846324_A_G	rs7187776	Red blood cell count,Body fat percentage,Fluid Intelligence,BMI,Obesity	Artery_Tibial	ENSG00000178952.10	SULT1A2	ENSG00000197165.10	TUFM	ENSG00000178952|ENSG00000197165	249299	0.35131	protein_coding	protein_coding
chr16_28846324_A_G	rs7187776	Red blood cell count,Body fat percentage,Fluid Intelligence,BMI,Obesity	Brain_Putamen_basal_ganglia	ENSG00000178952.10	SULT1A2	ENSG00000197165.10	TUFM	ENSG00000178952|ENSG00000197165	249299	0.37611	protein_coding	protein_coding
chr16_28846324_A_G	rs7187776	Red blood cell count,Body fat percentage,Fluid Intelligence,BMI,Obesity	Breast_Mammary_Tissue	ENSG00000178952.10	SULT1A2	ENSG00000197165.10	TUFM	ENSG00000178952|ENSG00000197165	249299	0.245	protein_coding	protein_coding
chr16_28846324_A_G	rs7187776	Red blood cell count,Body fat percentage,Fluid Intelligence,BMI,Obesity	Esophagus_Muscularis	ENSG00000178952.10	SULT1A2	ENSG00000197165.10	TUFM	ENSG00000178952|ENSG00000197165	249299	0.33514	protein_coding	protein_coding
chr16_28846324_A_G	rs7187776	Red blood cell count,Body fat percentage,Fluid Intelligence,BMI,Obesity	Nerve_Tibial	ENSG00000178952.10	SULT1A2	ENSG00000197165.10	TUFM	ENSG00000178952|ENSG00000197165	249299	0.33514	protein_coding	protein_coding
chr16_28846324_A_G	rs7187776	Red blood cell count,Body fat percentage,Fluid Intelligence,BMI,Obesity	Ovary	ENSG00000178952.10	SULT1A2	ENSG00000197165.10	TUFM	ENSG00000178952|ENSG00000197165	249299	0.37625	protein_coding	protein_coding
chr16_28846324_A_G	rs7187776	Red blood cell count,Body fat percentage,Fluid Intelligence,BMI,Obesity	Pancreas	ENSG00000178952.10	SULT1A2	ENSG00000197165.10	TUFM	ENSG00000178952|ENSG00000197165	249299	0.33053	protein_coding	protein_coding
chr16_28846324_A_G	rs7187776	Red blood cell count,Body fat percentage,Fluid Intelligence,BMI,Obesity	Skin_Sun_Exposed_Lower_leg	ENSG00000178952.10	SULT1A2	ENSG00000197165.10	TUFM	ENSG00000178952|ENSG00000197165	249299	0.22257	protein_coding	protein_coding
chr16_28846324_A_G	rs7187776	Red blood cell count,Body fat percentage,Fluid Intelligence,BMI,Obesity	Stomach	ENSG00000178952.10	SULT1A2	ENSG00000197165.10	TUFM	ENSG00000178952|ENSG00000197165	249299	0.27485	protein_coding	protein_coding
chr16_28846324_A_G	rs7187776	Red blood cell count,Body fat percentage,Fluid Intelligence,BMI,Obesity	Uterus	ENSG00000178952.10	SULT1A2	ENSG00000197165.10	TUFM	ENSG00000178952|ENSG00000197165	249299	0.37479	protein_coding	protein_coding
chr16_28846324_A_G	rs7187776	Red blood cell count,Body fat percentage,Fluid Intelligence,BMI,Obesity	Whole_Blood	ENSG00000178952.10	SULT1A2	ENSG00000197165.10	TUFM	ENSG00000178952|ENSG00000197165	249299	0.59148	protein_coding	protein_coding
chr16_28846324_A_G	rs7187776	Red blood cell count,Body fat percentage,Fluid Intelligence,BMI,Obesity	Testis	ENSG00000178952.10	IL27	ENSG00000197272.2	TUFM	ENSG00000178952|ENSG00000197272	334357	0.23592	protein_coding	protein_coding
chr16_28846324_A_G	rs7187776	Red blood cell count,Body fat percentage,Fluid Intelligence,BMI,Obesity	Skin_Sun_Exposed_Lower_leg	ENSG00000178952.10	NPIPB6	ENSG00000198156.10	TUFM	ENSG00000178952|ENSG00000198156	482900	0.25273	protein_coding	protein_coding
chr16_28846324_A_G	rs7187776	Red blood cell count,Body fat percentage,Fluid Intelligence,BMI,Obesity	Whole_Blood	ENSG00000178952.10	NPIPB6	ENSG00000198156.10	TUFM	ENSG00000178952|ENSG00000198156	482900	0.1751	protein_coding	protein_coding
chr16_28851566_TCTC_T	rs138267369	BMI,Red blood cell count,Body fat percentage,Fluid Intelligence	Esophagus_Muscularis	ENSG00000251417.2	RP11-1348G14.4	ENSG00000178188.14	SH2B1	ENSG00000178188|ENSG00000251417	43857	0.19635	lincRNA	protein_coding
chr16_28851566_TCTC_T	rs138267369	BMI,Red blood cell count,Body fat percentage,Fluid Intelligence	Spleen	ENSG00000178188.14	RP11-1348G14.4	ENSG00000251417.2	SH2B1	ENSG00000178188|ENSG00000251417	43857	0.29653	lincRNA	protein_coding
chr16_28851566_TCTC_T	rs138267369	BMI,Red blood cell count,Body fat percentage,Fluid Intelligence	Esophagus_Muscularis	ENSG00000251417.2	NPIPB9	ENSG00000196993.8	RP11-1348G14.4	ENSG00000196993|ENSG00000251417	50956	0.2547	protein_coding	lincRNA
chr16_28855740_T_C	rs147684209	BMI,Red blood cell count,Body fat percentage,Fluid Intelligence	Adipose_Subcutaneous	ENSG00000178188.14	ATXN2L	ENSG00000168488.18	SH2B1	ENSG00000168488|ENSG00000178188	22462	0.17765	protein_coding	protein_coding
chr16_28855740_T_C	rs147684209	BMI,Red blood cell count,Body fat percentage,Fluid Intelligence	Adipose_Subcutaneous	ENSG00000178188.14	RP11-1348G14.4	ENSG00000251417.2	SH2B1	ENSG00000178188|ENSG00000251417	43857	0.18611	lincRNA	protein_coding
chr16_28862077_G_A	rs4788102	Red blood cell count,Body fat percentage,Fluid Intelligence,BMI,Obesity	Skin_Not_Sun_Exposed_Suprapubic	ENSG00000176953.12	TUFM	ENSG00000178952.10	NFATC2IP	ENSG00000176953|ENSG00000178952	104399	0.2829	protein_coding	protein_coding
chr16_28868163_A_G	rs11863370	BMI,Red blood cell count,Body fat percentage,Fluid Intelligence	Esophagus_Muscularis	ENSG00000178188.14	RP11-1348G14.4	ENSG00000251417.2	SH2B1	ENSG00000178188|ENSG00000251417	43857	0.19635	lincRNA	protein_coding
chr16_28872006_T_C	rs28433345	BMI,Red blood cell count,Body fat percentage,Fluid Intelligence	Adipose_Subcutaneous	ENSG00000198156.10	NPIPB6	ENSG00000184110.14	EIF3C	ENSG00000184110|ENSG00000198156	325050	0.20483	protein_coding	protein_coding
chr16_28874610_T_C	rs11864107	Red blood cell count,Body fat percentage,Fluid Intelligence,BMI,Obesity	Thyroid	ENSG00000251417.2	SULT1A1	ENSG00000196502.11	RP11-1348G14.4	ENSG00000196502|ENSG00000251417	179118	0.17183	protein_coding	lincRNA
chr16_28881816_G_A	rs72793818	BMI,Red blood cell count,Body fat percentage,Fluid Intelligence	Stomach	ENSG00000188603.18	CLN3	ENSG00000197165.10	SULT1A2	ENSG00000188603|ENSG00000197165	102011	0.2338	protein_coding	protein_coding
chr16_28903896_G_A	rs8046545	BMI,Red blood cell count,Body fat percentage,Fluid Intelligence	Artery_Aorta	ENSG00000184110.14	EIF3C	ENSG00000178952.10	TUFM	ENSG00000178952|ENSG00000184110	157850	0.24228	protein_coding	protein_coding
chr16_28908262_A_ATT	rs10653411	BMI,Red blood cell count,Body fat percentage,Fluid Intelligence	Skin_Not_Sun_Exposed_Suprapubic	ENSG00000177548.12	SGF29	ENSG00000176476.8	RABEP2	ENSG00000176476|ENSG00000177548	355456	0.18892	protein_coding	protein_coding
chr16_28910828_C_T	rs11646653	BMI,Red blood cell count,Body fat percentage,Fluid Intelligence	Nerve_Tibial	ENSG00000178188.14	ATXN2L	ENSG00000168488.18	SH2B1	ENSG00000168488|ENSG00000178188	22462	0.26325	protein_coding	protein_coding
chr16_28910828_C_T	rs11646653	BMI,Red blood cell count,Body fat percentage,Fluid Intelligence	Prostate	ENSG00000213658.11	SPNS1	ENSG00000169682.17	LAT	ENSG00000169682|ENSG00000213658	9737	0.59671	protein_coding	protein_coding
chr16_28910828_C_T	rs11646653	BMI,Red blood cell count,Body fat percentage,Fluid Intelligence	Nerve_Tibial	ENSG00000178188.14	NUPR1	ENSG00000176046.8	SH2B1	ENSG00000176046|ENSG00000178188	307426	0.21527	protein_coding	protein_coding
chr16_28910828_C_T	rs11646653	BMI,Red blood cell count,Body fat percentage,Fluid Intelligence	Nerve_Tibial	ENSG00000178188.14	SULT1A1	ENSG00000196502.11	SH2B1	ENSG00000178188|ENSG00000196502	222975	0.21101	protein_coding	protein_coding
chr16_28910828_C_T	rs11646653	BMI,Red blood cell count,Body fat percentage,Fluid Intelligence	Nerve_Tibial	ENSG00000178188.14	RP11-1348G14.4	ENSG00000251417.2	SH2B1	ENSG00000178188|ENSG00000251417	43857	0.23367	lincRNA	protein_coding
chr16_28925938_T_C	rs4072402	BMI,Red blood cell count,Body fat percentage,Fluid Intelligence	Artery_Aorta	ENSG00000213658.11	SPNS1	ENSG00000169682.17	LAT	ENSG00000169682|ENSG00000213658	9737	0.76288	protein_coding	protein_coding
chr16_28925938_T_C	rs4072402	BMI,Red blood cell count,Body fat percentage,Fluid Intelligence	Esophagus_Gastroesophageal_Junction	ENSG00000213658.11	SPNS1	ENSG00000169682.17	LAT	ENSG00000169682|ENSG00000213658	9737	0.59608	protein_coding	protein_coding
chr16_28929595_T_G	rs56933819	BMI,Red blood cell count,Body fat percentage,Fluid Intelligence	Adipose_Subcutaneous	ENSG00000176953.12	TUFM	ENSG00000178952.10	NFATC2IP	ENSG00000176953|ENSG00000178952	104399	0.17093	protein_coding	protein_coding
chr16_28940136_C_T	rs11645302	BMI,Red blood cell count,Body fat percentage	Whole_Blood	ENSG00000213658.11	SPNS1	ENSG00000169682.17	LAT	ENSG00000169682|ENSG00000213658	9737	0.18873	protein_coding	protein_coding
chr16_28961947_A_G	rs11643297	BMI,Red blood cell count,Body fat percentage	Brain_Caudate_basal_ganglia	ENSG00000184110.14	NPIPB6	ENSG00000198156.10	EIF3C	ENSG00000184110|ENSG00000198156	325050	0.31057	protein_coding	protein_coding
chr16_28966392_T_C	rs1137843	BMI,Red blood cell count,Body fat percentage	Muscle_Skeletal	ENSG00000176953.12	NUPR1	ENSG00000176046.8	NFATC2IP	ENSG00000176046|ENSG00000176953	411633	0.16345	protein_coding	protein_coding
chr16_28970190_G_C	rs7192056	BMI,Red blood cell count,Body fat percentage	Spleen	ENSG00000169682.17	TUFM	ENSG00000178952.10	SPNS1	ENSG00000169682|ENSG00000178952	128681	0.32103	protein_coding	protein_coding
chr16_28970190_G_C	rs7192056	BMI,Red blood cell count,Body fat percentage	Whole_Blood	ENSG00000169682.17	TUFM	ENSG00000178952.10	SPNS1	ENSG00000169682|ENSG00000178952	128681	0.35038	protein_coding	protein_coding
chr16_28970190_G_C	rs7192056	BMI,Red blood cell count,Body fat percentage	Whole_Blood	ENSG00000169682.17	SULT1A2	ENSG00000197165.10	SPNS1	ENSG00000169682|ENSG00000197165	377980	0.29615	protein_coding	protein_coding
chr16_28970190_G_C	rs7192056	BMI,Red blood cell count,Body fat percentage	Artery_Tibial	ENSG00000169682.17	SPNS1	ENSG00000213658.11	LAT	ENSG00000169682|ENSG00000213658	9737	0.77678	protein_coding	protein_coding
chr16_28970190_G_C	rs7192056	BMI,Red blood cell count,Body fat percentage	Colon_Sigmoid	ENSG00000169682.17	SPNS1	ENSG00000213658.11	LAT	ENSG00000169682|ENSG00000213658	9737	0.71475	protein_coding	protein_coding
chr16_28970190_G_C	rs7192056	BMI,Red blood cell count,Body fat percentage	Esophagus_Muscularis	ENSG00000169682.17	SPNS1	ENSG00000213658.11	LAT	ENSG00000169682|ENSG00000213658	9737	0.54395	protein_coding	protein_coding
chr16_28970190_G_C	rs7192056	BMI,Red blood cell count,Body fat percentage	Spleen	ENSG00000169682.17	SPNS1	ENSG00000213658.11	LAT	ENSG00000169682|ENSG00000213658	9737	0.3131	protein_coding	protein_coding
chr16_28970190_G_C	rs7192056	BMI,Red blood cell count,Body fat percentage	Whole_Blood	ENSG00000169682.17	SPNS1	ENSG00000213658.11	LAT	ENSG00000169682|ENSG00000213658	9737	0.18873	protein_coding	protein_coding
chr16_28981728_A_C	rs6565300	BMI,Red blood cell count,Body fat percentage	Colon_Sigmoid	ENSG00000213658.11	SPNS1	ENSG00000169682.17	LAT	ENSG00000169682|ENSG00000213658	9737	0.71475	protein_coding	protein_coding
chr16_28984436_C_A	rs7140	BMI,Red blood cell count,Body fat percentage	Artery_Tibial	ENSG00000213658.11	SPNS1	ENSG00000169682.17	LAT	ENSG00000169682|ENSG00000213658	9737	0.77678	protein_coding	protein_coding
chr16_28984436_C_A	rs7140	BMI,Red blood cell count,Body fat percentage	Esophagus_Muscularis	ENSG00000213658.11	SPNS1	ENSG00000169682.17	LAT	ENSG00000169682|ENSG00000213658	9737	0.54395	protein_coding	protein_coding
chr16_28984436_C_A	rs7140	BMI,Red blood cell count,Body fat percentage	Pancreas	ENSG00000213658.11	SPNS1	ENSG00000169682.17	LAT	ENSG00000169682|ENSG00000213658	9737	0.31905	protein_coding	protein_coding
chr16_28984436_C_A	rs7140	BMI,Red blood cell count,Body fat percentage	Stomach	ENSG00000213658.11	SPNS1	ENSG00000169682.17	LAT	ENSG00000169682|ENSG00000213658	9737	0.46228	protein_coding	protein_coding
chr16_28990139_A_C	rs9929088	BMI,Red blood cell count,Body fat percentage	Colon_Transverse	ENSG00000213658.11	SPNS1	ENSG00000169682.17	LAT	ENSG00000169682|ENSG00000213658	9737	0.49625	protein_coding	protein_coding
chr16_29916794_A_G	rs11647753	BMI,Red blood cell count,Body fat percentage	Esophagus_Muscularis	ENSG00000174943.9	KCTD13	ENSG00000090238.11	YPEL3	ENSG00000090238|ENSG00000174943	169409	0.22691	protein_coding	protein_coding
chr16_29916794_A_G	rs11647753	BMI,Red blood cell count,Body fat percentage	Pituitary	ENSG00000149927.17	INO80E	ENSG00000169592.14	DOC2A	ENSG00000149927|ENSG00000169592	27976	0.30357	protein_coding	protein_coding
chr16_299221_T_C	rs214247	BMI,Body fat percentage	Brain_Spinal_cord_cervical_c-1	ENSG00000242173.8	ARHGDIG	ENSG00000185615.15	PDIA2	ENSG00000185615|ENSG00000242173	11270	0.72749	protein_coding	protein_coding
chr16_299331_G_A	rs7200589	BMI,Body fat percentage	Brain_Spinal_cord_cervical_c-1	ENSG00000185615.15	ARHGDIG	ENSG00000242173.8	PDIA2	ENSG00000185615|ENSG00000242173	11270	0.72749	protein_coding	protein_coding
chr16_29937080_G_A	rs4788190	BMI,Red blood cell count,Body fat percentage	Cells_EBV-transformed_lymphocytes	ENSG00000102882.11	GDPD3	ENSG00000102886.14	MAPK3	ENSG00000102882|ENSG00000102886	9650	0.51054	protein_coding	protein_coding
chr16_29946895_G_A	rs8054556	BMI,Red blood cell count,Body fat percentage	Artery_Tibial	ENSG00000169592.14	INO80E	ENSG00000102882.11	MAPK3	ENSG00000102882|ENSG00000169592	128212	0.23128	protein_coding	protein_coding
chr16_29946895_G_A	rs8054556	BMI,Red blood cell count,Body fat percentage	Breast_Mammary_Tissue	ENSG00000169592.14	INO80E	ENSG00000102882.11	MAPK3	ENSG00000102882|ENSG00000169592	128212	0.26313	protein_coding	protein_coding
chr16_29946895_G_A	rs8054556	BMI,Red blood cell count,Body fat percentage	Colon_Sigmoid	ENSG00000169592.14	INO80E	ENSG00000102882.11	MAPK3	ENSG00000102882|ENSG00000169592	128212	0.23082	protein_coding	protein_coding
chr16_29946895_G_A	rs8054556	BMI,Red blood cell count,Body fat percentage	Whole_Blood	ENSG00000169592.14	INO80E	ENSG00000102882.11	MAPK3	ENSG00000102882|ENSG00000169592	128212	0.22068	protein_coding	protein_coding
chr16_29946895_G_A	rs8054556	BMI,Red blood cell count,Body fat percentage	Testis	ENSG00000169592.14	INO80E	ENSG00000149922.10	TBX6	ENSG00000149922|ENSG00000169592	96593	0.26671	protein_coding	protein_coding
chr16_29946895_G_A	rs8054556	BMI,Red blood cell count,Body fat percentage	Skin_Not_Sun_Exposed_Suprapubic	ENSG00000169592.14	INO80E	ENSG00000149923.13	PPP4C	ENSG00000149923|ENSG00000169592	80684	0.18859	protein_coding	protein_coding
chr16_29946895_G_A	rs8054556	BMI,Red blood cell count,Body fat percentage	Whole_Blood	ENSG00000169592.14	INO80E	ENSG00000149923.13	PPP4C	ENSG00000149923|ENSG00000169592	80684	0.16794	protein_coding	protein_coding
chr16_29946895_G_A	rs8054556	BMI,Red blood cell count,Body fat percentage	Colon_Sigmoid	ENSG00000169592.14	TAOK2	ENSG00000149930.17	INO80E	ENSG00000149930|ENSG00000169592	21653	0.24115	protein_coding	protein_coding
chr16_29959536_C_G	rs4788199	BMI,Red blood cell count,Body fat percentage	Skin_Not_Sun_Exposed_Suprapubic	ENSG00000174943.9	KCTD13	ENSG00000090238.11	YPEL3	ENSG00000090238|ENSG00000174943	169409	0.23427	protein_coding	protein_coding
chr16_29971827_T_C	rs9925102	BMI,Red blood cell count,Body fat percentage	Pituitary	ENSG00000169592.14	INO80E	ENSG00000099364.16	FBXL19	ENSG00000099364|ENSG00000169592	928803	0.28491	protein_coding	protein_coding
chr16_29971827_T_C	rs9925102	BMI,Red blood cell count,Body fat percentage	Skin_Sun_Exposed_Lower_leg	ENSG00000169592.14	INO80E	ENSG00000102882.11	MAPK3	ENSG00000102882|ENSG00000169592	128212	0.24573	protein_coding	protein_coding
chr16_29971827_T_C	rs9925102	BMI,Red blood cell count,Body fat percentage	Pituitary	ENSG00000169592.14	INO80E	ENSG00000149927.17	DOC2A	ENSG00000149927|ENSG00000169592	27976	0.30357	protein_coding	protein_coding
chr16_29971827_T_C	rs9925102	BMI,Red blood cell count,Body fat percentage	Skin_Sun_Exposed_Lower_leg	ENSG00000169592.14	TAOK2	ENSG00000149930.17	INO80E	ENSG00000149930|ENSG00000169592	21653	0.28497	protein_coding	protein_coding
chr16_29974884_C_G	rs10871451	BMI,Red blood cell count,Body fat percentage	Ovary	ENSG00000169592.14	INO80E	ENSG00000102882.11	MAPK3	ENSG00000102882|ENSG00000169592	128212	0.35908	protein_coding	protein_coding
chr16_29974884_C_G	rs10871451	BMI,Red blood cell count,Body fat percentage	Ovary	ENSG00000169592.14	INO80E	ENSG00000149923.13	PPP4C	ENSG00000149923|ENSG00000169592	80684	0.37829	protein_coding	protein_coding
chr16_29983897_G_A	rs4788204	BMI,Red blood cell count,Body fat percentage	Esophagus_Muscularis	ENSG00000169592.14	INO80E	ENSG00000102882.11	MAPK3	ENSG00000102882|ENSG00000169592	128212	0.20641	protein_coding	protein_coding
chr16_29983897_G_A	rs4788204	BMI,Red blood cell count,Body fat percentage	Lung	ENSG00000149932.16	TMEM219	ENSG00000169592.14	INO80E	ENSG00000149932|ENSG00000169592	54409	0.20124	protein_coding	protein_coding
chr16_30004016_A_G	rs4787491	BMI,Red blood cell count,Body fat percentage	Artery_Aorta	ENSG00000169592.14	INO80E	ENSG00000102882.11	MAPK3	ENSG00000102882|ENSG00000169592	128212	0.24688	protein_coding	protein_coding
chr16_30004016_A_G	rs4787491	BMI,Red blood cell count,Body fat percentage	Lung	ENSG00000169592.14	INO80E	ENSG00000102882.11	MAPK3	ENSG00000102882|ENSG00000169592	128212	0.20025	protein_coding	protein_coding
chr16_30004016_A_G	rs4787491	BMI,Red blood cell count,Body fat percentage	Spleen	ENSG00000169592.14	INO80E	ENSG00000102882.11	MAPK3	ENSG00000102882|ENSG00000169592	128212	0.29898	protein_coding	protein_coding
chr16_30004016_A_G	rs4787491	BMI,Red blood cell count,Body fat percentage	Thyroid	ENSG00000169592.14	INO80E	ENSG00000102882.11	MAPK3	ENSG00000102882|ENSG00000169592	128212	0.17987	protein_coding	protein_coding
chr16_30004016_A_G	rs4787491	BMI,Red blood cell count,Body fat percentage	Colon_Transverse	ENSG00000169592.14	INO80E	ENSG00000149927.17	DOC2A	ENSG00000149927|ENSG00000169592	27976	0.35188	protein_coding	protein_coding
chr16_30004016_A_G	rs4787491	BMI,Red blood cell count,Body fat percentage	Esophagus_Mucosa	ENSG00000169592.14	INO80E	ENSG00000149927.17	DOC2A	ENSG00000149927|ENSG00000169592	27976	0.22237	protein_coding	protein_coding
chr16_30004016_A_G	rs4787491	BMI,Red blood cell count,Body fat percentage	Lung	ENSG00000169592.14	TMEM219	ENSG00000149932.16	INO80E	ENSG00000149932|ENSG00000169592	54409	0.20124	protein_coding	protein_coding
chr16_30004016_A_G	rs4787491	BMI,Red blood cell count,Body fat percentage	Lung	ENSG00000169592.14	INO80E	ENSG00000169217.8	CD2BP2	ENSG00000169217|ENSG00000169592	360067	0.25569	protein_coding	protein_coding
chr16_30004016_A_G	rs4787491	BMI,Red blood cell count,Body fat percentage	Thyroid	ENSG00000169592.14	PAGR1	ENSG00000280789.1	INO80E	ENSG00000169592|ENSG00000280789	179342	0.18523	protein_coding	protein_coding
chr16_30007399_C_T	rs12921753	BMI,Red blood cell count,Body fat percentage	Breast_Mammary_Tissue	ENSG00000149926.13	FAM57B	ENSG00000149925.17	ALDOA	ENSG00000149925|ENSG00000149926	112	0.22706	protein_coding	protein_coding
chr16_30007661_C_G	rs9972866	BMI,Red blood cell count,Body fat percentage	Adipose_Subcutaneous	ENSG00000102882.11	GDPD3	ENSG00000102886.14	MAPK3	ENSG00000102882|ENSG00000102886	9650	0.36514	protein_coding	protein_coding
chr16_30008054_A_C	rs11863174	BMI,Red blood cell count,Body fat percentage	Stomach	ENSG00000149926.13	FAM57B	ENSG00000102882.11	MAPK3	ENSG00000102882|ENSG00000149926	70528	0.24691	protein_coding	protein_coding
chr16_30015148_G_A	rs11649274	BMI,Red blood cell count,Body fat percentage	Adrenal_Gland	ENSG00000102886.14	GDPD3	ENSG00000102882.11	MAPK3	ENSG00000102882|ENSG00000102886	9650	0.46618	protein_coding	protein_coding
chr16_30028357_C_A	rs11150584	BMI,Red blood cell count	Colon_Transverse	ENSG00000149927.17	INO80E	ENSG00000169592.14	DOC2A	ENSG00000149927|ENSG00000169592	27976	0.35188	protein_coding	protein_coding
chr16_30030645_A_G	rs3814878	BMI,Red blood cell count	Colon_Sigmoid	ENSG00000174943.9	KCTD13	ENSG00000090238.11	YPEL3	ENSG00000090238|ENSG00000174943	169409	0.28199	protein_coding	protein_coding
chr16_30039173_G_A	rs66467443	BMI,Red blood cell count	Skin_Not_Sun_Exposed_Suprapubic	ENSG00000149927.17	DOC2A	ENSG00000149926.13	FAM57B	ENSG00000149926|ENSG00000149927	29708	0.22337	protein_coding	protein_coding
chr16_30039173_G_A	rs66467443	BMI,Red blood cell count	Skin_Sun_Exposed_Lower_leg	ENSG00000149927.17	DOC2A	ENSG00000149926.13	FAM57B	ENSG00000149926|ENSG00000149927	29708	0.21723	protein_coding	protein_coding
chr16_30055011_CCT_C	rs34855001	BMI,Red blood cell count,Body fat percentage	Esophagus_Mucosa	ENSG00000149927.17	INO80E	ENSG00000169592.14	DOC2A	ENSG00000149927|ENSG00000169592	27976	0.22237	protein_coding	protein_coding
chr16_30067171_G_C	rs9783783	BMI,Red blood cell count	Lung	ENSG00000149922.10	TBX6	ENSG00000090238.11	YPEL3	ENSG00000090238|ENSG00000149922	4357	0.24359	protein_coding	protein_coding
chr16_30067171_G_C	rs9783783	BMI,Red blood cell count	Skin_Not_Sun_Exposed_Suprapubic	ENSG00000149922.10	TBX6	ENSG00000090238.11	YPEL3	ENSG00000090238|ENSG00000149922	4357	0.37589	protein_coding	protein_coding
chr16_30067171_G_C	rs9783783	BMI,Red blood cell count	Skin_Sun_Exposed_Lower_leg	ENSG00000149922.10	TBX6	ENSG00000090238.11	YPEL3	ENSG00000090238|ENSG00000149922	4357	0.28903	protein_coding	protein_coding
chr16_30067171_G_C	rs9783783	BMI,Red blood cell count	Thyroid	ENSG00000149922.10	TBX6	ENSG00000090238.11	YPEL3	ENSG00000090238|ENSG00000149922	4357	0.32775	protein_coding	protein_coding
chr16_30071187_G_T	rs7201518	BMI,Red blood cell count	Artery_Aorta	ENSG00000090238.11	TBX6	ENSG00000149922.10	YPEL3	ENSG00000090238|ENSG00000149922	4357	0.27267	protein_coding	protein_coding
chr16_30071187_G_T	rs7201518	BMI,Red blood cell count	Artery_Aorta	ENSG00000102882.11	GDPD3	ENSG00000102886.14	MAPK3	ENSG00000102882|ENSG00000102886	9650	0.22797	protein_coding	protein_coding
chr16_30071187_G_T	rs7201518	BMI,Red blood cell count	Artery_Aorta	ENSG00000102882.11	INO80E	ENSG00000169592.14	MAPK3	ENSG00000102882|ENSG00000169592	128212	0.24688	protein_coding	protein_coding
chr16_30080727_A_G	rs9932605	BMI,Red blood cell count	Colon_Sigmoid	ENSG00000090238.11	TBX6	ENSG00000149922.10	YPEL3	ENSG00000090238|ENSG00000149922	4357	0.28551	protein_coding	protein_coding
chr16_30080727_A_G	rs9932605	BMI,Red blood cell count	Heart_Left_Ventricle	ENSG00000090238.11	TBX6	ENSG00000149922.10	YPEL3	ENSG00000090238|ENSG00000149922	4357	0.22332	protein_coding	protein_coding
chr16_30080727_A_G	rs9932605	BMI,Red blood cell count	Colon_Sigmoid	ENSG00000090238.11	KCTD13	ENSG00000174943.9	YPEL3	ENSG00000090238|ENSG00000174943	169409	0.28199	protein_coding	protein_coding
chr16_30086309_C_T	rs2289292	BMI,Red blood cell count,Body fat percentage	Spleen	ENSG00000102882.11	GDPD3	ENSG00000102886.14	MAPK3	ENSG00000102882|ENSG00000102886	9650	0.43239	protein_coding	protein_coding
chr16_30086309_C_T	rs2289292	BMI,Red blood cell count,Body fat percentage	Spleen	ENSG00000102882.11	INO80E	ENSG00000169592.14	MAPK3	ENSG00000102882|ENSG00000169592	128212	0.29898	protein_coding	protein_coding
chr16_30086309_C_T	rs2289292	BMI,Red blood cell count,Body fat percentage	Spleen	ENSG00000102882.11	BOLA2	ENSG00000183336.8	MAPK3	ENSG00000102882|ENSG00000183336	668542	0.28614	protein_coding	protein_coding
chr16_30091481_T_C	rs3809624	BMI,Red blood cell count,Body fat percentage	Adipose_Subcutaneous	ENSG00000102886.14	GDPD3	ENSG00000102882.11	MAPK3	ENSG00000102882|ENSG00000102886	9650	0.36514	protein_coding	protein_coding
chr16_30091481_T_C	rs3809624	BMI,Red blood cell count,Body fat percentage	Skin_Sun_Exposed_Lower_leg	ENSG00000102886.14	GDPD3	ENSG00000102882.11	MAPK3	ENSG00000102882|ENSG00000102886	9650	0.39545	protein_coding	protein_coding
chr16_30091481_T_C	rs3809624	BMI,Red blood cell count,Body fat percentage	Spleen	ENSG00000102886.14	GDPD3	ENSG00000102882.11	MAPK3	ENSG00000102882|ENSG00000102886	9650	0.43239	protein_coding	protein_coding
chr16_30091481_T_C	rs3809624	BMI,Red blood cell count,Body fat percentage	Testis	ENSG00000149922.10	INO80E	ENSG00000169592.14	TBX6	ENSG00000149922|ENSG00000169592	96593	0.26671	protein_coding	protein_coding
chr16_30091839_C_A	rs3809627	BMI,Red blood cell count	Adipose_Subcutaneous	ENSG00000149922.10	TBX6	ENSG00000090238.11	YPEL3	ENSG00000090238|ENSG00000149922	4357	0.25146	protein_coding	protein_coding
chr16_30091839_C_A	rs3809627	BMI,Red blood cell count	Adipose_Visceral_Omentum	ENSG00000149922.10	TBX6	ENSG00000090238.11	YPEL3	ENSG00000090238|ENSG00000149922	4357	0.2442	protein_coding	protein_coding
chr16_30091839_C_A	rs3809627	BMI,Red blood cell count	Artery_Aorta	ENSG00000149922.10	TBX6	ENSG00000090238.11	YPEL3	ENSG00000090238|ENSG00000149922	4357	0.27267	protein_coding	protein_coding
chr16_30091839_C_A	rs3809627	BMI,Red blood cell count	Artery_Tibial	ENSG00000149922.10	TBX6	ENSG00000090238.11	YPEL3	ENSG00000090238|ENSG00000149922	4357	0.3543	protein_coding	protein_coding
chr16_30091839_C_A	rs3809627	BMI,Red blood cell count	Brain_Cortex	ENSG00000149922.10	TBX6	ENSG00000090238.11	YPEL3	ENSG00000090238|ENSG00000149922	4357	0.34414	protein_coding	protein_coding
chr16_30091839_C_A	rs3809627	BMI,Red blood cell count	Breast_Mammary_Tissue	ENSG00000149922.10	TBX6	ENSG00000090238.11	YPEL3	ENSG00000090238|ENSG00000149922	4357	0.29992	protein_coding	protein_coding
chr16_30091839_C_A	rs3809627	BMI,Red blood cell count	Colon_Sigmoid	ENSG00000149922.10	TBX6	ENSG00000090238.11	YPEL3	ENSG00000090238|ENSG00000149922	4357	0.28551	protein_coding	protein_coding
chr16_30091839_C_A	rs3809627	BMI,Red blood cell count	Colon_Transverse	ENSG00000149922.10	TBX6	ENSG00000090238.11	YPEL3	ENSG00000090238|ENSG00000149922	4357	0.30078	protein_coding	protein_coding
chr16_30091839_C_A	rs3809627	BMI,Red blood cell count	Esophagus_Gastroesophageal_Junction	ENSG00000149922.10	TBX6	ENSG00000090238.11	YPEL3	ENSG00000090238|ENSG00000149922	4357	0.25642	protein_coding	protein_coding
chr16_30091839_C_A	rs3809627	BMI,Red blood cell count	Esophagus_Muscularis	ENSG00000149922.10	TBX6	ENSG00000090238.11	YPEL3	ENSG00000090238|ENSG00000149922	4357	0.32651	protein_coding	protein_coding
chr16_30091839_C_A	rs3809627	BMI,Red blood cell count	Heart_Left_Ventricle	ENSG00000149922.10	TBX6	ENSG00000090238.11	YPEL3	ENSG00000090238|ENSG00000149922	4357	0.22332	protein_coding	protein_coding
chr16_30091839_C_A	rs3809627	BMI,Red blood cell count	Nerve_Tibial	ENSG00000149922.10	TBX6	ENSG00000090238.11	YPEL3	ENSG00000090238|ENSG00000149922	4357	0.40673	protein_coding	protein_coding
chr16_30091839_C_A	rs3809627	BMI,Red blood cell count	Spleen	ENSG00000149922.10	TBX6	ENSG00000090238.11	YPEL3	ENSG00000090238|ENSG00000149922	4357	0.43911	protein_coding	protein_coding
chr16_30091839_C_A	rs3809627	BMI,Red blood cell count	Stomach	ENSG00000149922.10	TBX6	ENSG00000090238.11	YPEL3	ENSG00000090238|ENSG00000149922	4357	0.3439	protein_coding	protein_coding
chr16_30091839_C_A	rs3809627	BMI,Red blood cell count	Whole_Blood	ENSG00000149922.10	TBX6	ENSG00000090238.11	YPEL3	ENSG00000090238|ENSG00000149922	4357	0.22928	protein_coding	protein_coding
chr16_30091839_C_A	rs3809627	BMI,Red blood cell count	Cells_Cultured_fibroblasts	ENSG00000102886.14	GDPD3	ENSG00000102882.11	MAPK3	ENSG00000102882|ENSG00000102886	9650	0.43869	protein_coding	protein_coding
chr16_30091839_C_A	rs3809627	BMI,Red blood cell count	Lung	ENSG00000102886.14	GDPD3	ENSG00000102882.11	MAPK3	ENSG00000102882|ENSG00000102886	9650	0.31128	protein_coding	protein_coding
chr16_30091839_C_A	rs3809627	BMI,Red blood cell count	Nerve_Tibial	ENSG00000102882.11	GDPD3	ENSG00000102886.14	MAPK3	ENSG00000102882|ENSG00000102886	9650	0.36725	protein_coding	protein_coding
chr16_30091839_C_A	rs3809627	BMI,Red blood cell count	Skin_Not_Sun_Exposed_Suprapubic	ENSG00000149923.13	PPP4C	ENSG00000102882.11	MAPK3	ENSG00000102882|ENSG00000149923	47528	0.25788	protein_coding	protein_coding
chr16_30091839_C_A	rs3809627	BMI,Red blood cell count	Skin_Not_Sun_Exposed_Suprapubic	ENSG00000149923.13	PPP4C	ENSG00000102886.14	GDPD3	ENSG00000102886|ENSG00000149923	37878	0.19618	protein_coding	protein_coding
chr16_30091839_C_A	rs3809627	BMI,Red blood cell count	Skin_Not_Sun_Exposed_Suprapubic	ENSG00000149923.13	INO80E	ENSG00000169592.14	PPP4C	ENSG00000149923|ENSG00000169592	80684	0.18859	protein_coding	protein_coding
chr16_30095964_A_T	rs12444973	BMI,Red blood cell count	Esophagus_Muscularis	ENSG00000090238.11	KIF22	ENSG00000079616.12	YPEL3	ENSG00000079616|ENSG00000090238	305525	0.19401	protein_coding	protein_coding
chr16_30095964_A_T	rs12444973	BMI,Red blood cell count	Esophagus_Mucosa	ENSG00000090238.11	CDIPT	ENSG00000103502.13	YPEL3	ENSG00000090238|ENSG00000103502	232508	0.20817	protein_coding	protein_coding
chr16_30095964_A_T	rs12444973	BMI,Red blood cell count	Esophagus_Muscularis	ENSG00000090238.11	CDIPT	ENSG00000103502.13	YPEL3	ENSG00000090238|ENSG00000103502	232508	0.28251	protein_coding	protein_coding
chr16_30095964_A_T	rs12444973	BMI,Red blood cell count	Brain_Cortex	ENSG00000090238.11	TBX6	ENSG00000149922.10	YPEL3	ENSG00000090238|ENSG00000149922	4357	0.34414	protein_coding	protein_coding
chr16_30095964_A_T	rs12444973	BMI,Red blood cell count	Colon_Transverse	ENSG00000090238.11	TBX6	ENSG00000149922.10	YPEL3	ENSG00000090238|ENSG00000149922	4357	0.30078	protein_coding	protein_coding
chr16_30095964_A_T	rs12444973	BMI,Red blood cell count	Esophagus_Muscularis	ENSG00000090238.11	TBX6	ENSG00000149922.10	YPEL3	ENSG00000090238|ENSG00000149922	4357	0.32651	protein_coding	protein_coding
chr16_30095964_A_T	rs12444973	BMI,Red blood cell count	Skin_Not_Sun_Exposed_Suprapubic	ENSG00000090238.11	TBX6	ENSG00000149922.10	YPEL3	ENSG00000090238|ENSG00000149922	4357	0.37589	protein_coding	protein_coding
chr16_30095964_A_T	rs12444973	BMI,Red blood cell count	Skin_Sun_Exposed_Lower_leg	ENSG00000090238.11	TBX6	ENSG00000149922.10	YPEL3	ENSG00000090238|ENSG00000149922	4357	0.28903	protein_coding	protein_coding
chr16_30095964_A_T	rs12444973	BMI,Red blood cell count	Spleen	ENSG00000090238.11	TBX6	ENSG00000149922.10	YPEL3	ENSG00000090238|ENSG00000149922	4357	0.43911	protein_coding	protein_coding
chr16_30095964_A_T	rs12444973	BMI,Red blood cell count	Stomach	ENSG00000090238.11	TBX6	ENSG00000149922.10	YPEL3	ENSG00000090238|ENSG00000149922	4357	0.3439	protein_coding	protein_coding
chr16_30095964_A_T	rs12444973	BMI,Red blood cell count	Whole_Blood	ENSG00000090238.11	TBX6	ENSG00000149922.10	YPEL3	ENSG00000090238|ENSG00000149922	4357	0.22928	protein_coding	protein_coding
chr16_30095964_A_T	rs12444973	BMI,Red blood cell count	Esophagus_Muscularis	ENSG00000090238.11	KCTD13	ENSG00000174943.9	YPEL3	ENSG00000090238|ENSG00000174943	169409	0.22691	protein_coding	protein_coding
chr16_30095964_A_T	rs12444973	BMI,Red blood cell count	Skin_Not_Sun_Exposed_Suprapubic	ENSG00000090238.11	KCTD13	ENSG00000174943.9	YPEL3	ENSG00000090238|ENSG00000174943	169409	0.23427	protein_coding	protein_coding
chr16_30096460_A_G	rs73530179	BMI,Red blood cell count	Thyroid	ENSG00000090238.11	TBX6	ENSG00000149922.10	YPEL3	ENSG00000090238|ENSG00000149922	4357	0.32775	protein_coding	protein_coding
chr16_30096460_A_G	rs73530179	BMI,Red blood cell count	Thyroid	ENSG00000090238.11	KCTD13	ENSG00000174943.9	YPEL3	ENSG00000090238|ENSG00000174943	169409	0.20294	protein_coding	protein_coding
chr16_30099146_T_C	rs9922041	BMI,Red blood cell count	Adipose_Subcutaneous	ENSG00000090238.11	TBX6	ENSG00000149922.10	YPEL3	ENSG00000090238|ENSG00000149922	4357	0.25146	protein_coding	protein_coding
chr16_30099146_T_C	rs9922041	BMI,Red blood cell count	Adipose_Visceral_Omentum	ENSG00000090238.11	TBX6	ENSG00000149922.10	YPEL3	ENSG00000090238|ENSG00000149922	4357	0.2442	protein_coding	protein_coding
chr16_30099146_T_C	rs9922041	BMI,Red blood cell count	Breast_Mammary_Tissue	ENSG00000090238.11	TBX6	ENSG00000149922.10	YPEL3	ENSG00000090238|ENSG00000149922	4357	0.29992	protein_coding	protein_coding
chr16_30099146_T_C	rs9922041	BMI,Red blood cell count	Esophagus_Gastroesophageal_Junction	ENSG00000090238.11	TBX6	ENSG00000149922.10	YPEL3	ENSG00000090238|ENSG00000149922	4357	0.25642	protein_coding	protein_coding
chr16_30099146_T_C	rs9922041	BMI,Red blood cell count	Lung	ENSG00000090238.11	TBX6	ENSG00000149922.10	YPEL3	ENSG00000090238|ENSG00000149922	4357	0.24359	protein_coding	protein_coding
chr16_30099146_T_C	rs9922041	BMI,Red blood cell count	Nerve_Tibial	ENSG00000090238.11	TBX6	ENSG00000149922.10	YPEL3	ENSG00000090238|ENSG00000149922	4357	0.40673	protein_coding	protein_coding
chr16_30099146_T_C	rs9922041	BMI,Red blood cell count	Nerve_Tibial	ENSG00000090238.11	NPIPB12	ENSG00000169203.16	YPEL3	ENSG00000090238|ENSG00000169203	590245	0.21445	protein_coding	protein_coding
chr16_30102803_C_T	rs7205802	BMI,Red blood cell count	Artery_Tibial	ENSG00000090238.11	TBX6	ENSG00000149922.10	YPEL3	ENSG00000090238|ENSG00000149922	4357	0.3543	protein_coding	protein_coding
chr16_30105932_G_A	rs62057756	BMI,Red blood cell count,Body fat percentage	Thyroid	ENSG00000149927.17	DOC2A	ENSG00000149926.13	FAM57B	ENSG00000149926|ENSG00000149927	29708	0.16951	protein_coding	protein_coding
chr16_30108980_C_T	rs56060058	Red blood cell count,Body fat percentage	Brain_Anterior_cingulate_cortex_BA24	ENSG00000102882.11	MAPK3	ENSG00000005844.17	ITGAL	ENSG00000005844|ENSG00000102882	349152	0.3909	protein_coding	protein_coding
chr16_30108987_A_G	rs56369689	BMI,Red blood cell count,Body fat percentage	Adipose_Visceral_Omentum	ENSG00000102886.14	GDPD3	ENSG00000102882.11	MAPK3	ENSG00000102882|ENSG00000102886	9650	0.27192	protein_coding	protein_coding
chr16_30108987_A_G	rs56369689	BMI,Red blood cell count,Body fat percentage	Artery_Tibial	ENSG00000102886.14	GDPD3	ENSG00000102882.11	MAPK3	ENSG00000102882|ENSG00000102886	9650	0.27339	protein_coding	protein_coding
chr16_30108987_A_G	rs56369689	BMI,Red blood cell count,Body fat percentage	Colon_Sigmoid	ENSG00000102886.14	GDPD3	ENSG00000102882.11	MAPK3	ENSG00000102882|ENSG00000102886	9650	0.29449	protein_coding	protein_coding
chr16_30108987_A_G	rs56369689	BMI,Red blood cell count,Body fat percentage	Esophagus_Muscularis	ENSG00000102886.14	GDPD3	ENSG00000102882.11	MAPK3	ENSG00000102882|ENSG00000102886	9650	0.21617	protein_coding	protein_coding
chr16_30108987_A_G	rs56369689	BMI,Red blood cell count,Body fat percentage	Nerve_Tibial	ENSG00000102886.14	GDPD3	ENSG00000102882.11	MAPK3	ENSG00000102882|ENSG00000102886	9650	0.36725	protein_coding	protein_coding
chr16_30108987_A_G	rs56369689	BMI,Red blood cell count,Body fat percentage	Artery_Aorta	ENSG00000102886.14	PAGR1	ENSG00000280789.1	GDPD3	ENSG00000102886|ENSG00000280789	297904	0.2357	protein_coding	protein_coding
chr16_30114519_G_C	rs7542	BMI,Red blood cell count,Body fat percentage	Whole_Blood	ENSG00000102886.14	GDPD3	ENSG00000102882.11	MAPK3	ENSG00000102882|ENSG00000102886	9650	0.41457	protein_coding	protein_coding
chr16_30114519_G_C	rs7542	BMI,Red blood cell count,Body fat percentage	Whole_Blood	ENSG00000102886.14	BOLA2	ENSG00000183336.8	GDPD3	ENSG00000102886|ENSG00000183336	658892	0.25033	protein_coding	protein_coding
chr16_30123335_T_C	rs28529403	BMI,Red blood cell count,Body fat percentage	Skin_Not_Sun_Exposed_Suprapubic	ENSG00000102882.11	GDPD3	ENSG00000102886.14	MAPK3	ENSG00000102882|ENSG00000102886	9650	0.37003	protein_coding	protein_coding
chr16_30123335_T_C	rs28529403	BMI,Red blood cell count,Body fat percentage	Skin_Not_Sun_Exposed_Suprapubic	ENSG00000102882.11	PPP4C	ENSG00000149923.13	MAPK3	ENSG00000102882|ENSG00000149923	47528	0.25788	protein_coding	protein_coding
chr16_30123358_C_T	rs61764202	BMI,Red blood cell count,Body fat percentage	Thyroid	ENSG00000102882.11	GDPD3	ENSG00000102886.14	MAPK3	ENSG00000102882|ENSG00000102886	9650	0.29603	protein_coding	protein_coding
chr16_30123358_C_T	rs61764202	BMI,Red blood cell count,Body fat percentage	Thyroid	ENSG00000102882.11	INO80E	ENSG00000169592.14	MAPK3	ENSG00000102882|ENSG00000169592	128212	0.17987	protein_coding	protein_coding
chr16_30128579_T_G	rs4787493	BMI,Red blood cell count,Body fat percentage	Brain_Cortex	ENSG00000102882.11	MAPK3	ENSG00000180096.11	SEPT1	ENSG00000102882|ENSG00000180096	272485	0.40622	protein_coding	protein_coding
chr16_30128579_T_G	rs4787493	BMI,Red blood cell count,Body fat percentage	Brain_Cortex	ENSG00000102882.11	BOLA2	ENSG00000183336.8	MAPK3	ENSG00000102882|ENSG00000183336	668542	0.33041	protein_coding	protein_coding
chr16_30128971_T_C	rs9921544	BMI,Red blood cell count,Body fat percentage	Colon_Sigmoid	ENSG00000102882.11	GDPD3	ENSG00000102886.14	MAPK3	ENSG00000102882|ENSG00000102886	9650	0.29449	protein_coding	protein_coding
chr16_30128971_T_C	rs9921544	BMI,Red blood cell count,Body fat percentage	Colon_Sigmoid	ENSG00000102882.11	INO80E	ENSG00000169592.14	MAPK3	ENSG00000102882|ENSG00000169592	128212	0.23082	protein_coding	protein_coding
chr16_30129937_A_C	rs2005219	BMI,Red blood cell count,Body fat percentage	Artery_Tibial	ENSG00000102882.11	GDPD3	ENSG00000102886.14	MAPK3	ENSG00000102882|ENSG00000102886	9650	0.27339	protein_coding	protein_coding
chr16_30129937_A_C	rs2005219	BMI,Red blood cell count,Body fat percentage	Skin_Sun_Exposed_Lower_leg	ENSG00000102882.11	GDPD3	ENSG00000102886.14	MAPK3	ENSG00000102882|ENSG00000102886	9650	0.39545	protein_coding	protein_coding
chr16_30129937_A_C	rs2005219	BMI,Red blood cell count,Body fat percentage	Artery_Tibial	ENSG00000102882.11	INO80E	ENSG00000169592.14	MAPK3	ENSG00000102882|ENSG00000169592	128212	0.23128	protein_coding	protein_coding
chr16_30129937_A_C	rs2005219	BMI,Red blood cell count,Body fat percentage	Skin_Sun_Exposed_Lower_leg	ENSG00000102882.11	INO80E	ENSG00000169592.14	MAPK3	ENSG00000102882|ENSG00000169592	128212	0.24573	protein_coding	protein_coding
chr16_30130526_C_T	rs9932466	BMI,Red blood cell count,Body fat percentage	Stomach	ENSG00000102882.11	GDPD3	ENSG00000102886.14	MAPK3	ENSG00000102882|ENSG00000102886	9650	0.42632	protein_coding	protein_coding
chr16_30130526_C_T	rs9932466	BMI,Red blood cell count,Body fat percentage	Stomach	ENSG00000102882.11	FAM57B	ENSG00000149926.13	MAPK3	ENSG00000102882|ENSG00000149926	70528	0.24691	protein_coding	protein_coding
chr16_30130592_G_A	rs9931927	BMI,Red blood cell count,Body fat percentage	Esophagus_Muscularis	ENSG00000102882.11	GDPD3	ENSG00000102886.14	MAPK3	ENSG00000102882|ENSG00000102886	9650	0.21617	protein_coding	protein_coding
chr16_30130592_G_A	rs9931927	BMI,Red blood cell count,Body fat percentage	Esophagus_Muscularis	ENSG00000102882.11	ALDOA	ENSG00000149925.17	MAPK3	ENSG00000102882|ENSG00000149925	70416	0.20735	protein_coding	protein_coding
chr16_30130592_G_A	rs9931927	BMI,Red blood cell count,Body fat percentage	Esophagus_Muscularis	ENSG00000102882.11	INO80E	ENSG00000169592.14	MAPK3	ENSG00000102882|ENSG00000169592	128212	0.20641	protein_coding	protein_coding
chr16_30130592_G_A	rs9931927	BMI,Red blood cell count,Body fat percentage	Muscle_Skeletal	ENSG00000102882.11	BOLA2	ENSG00000183336.8	MAPK3	ENSG00000102882|ENSG00000183336	668542	0.18104	protein_coding	protein_coding
chr16_30130700_G_C	rs57149692	BMI,Red blood cell count,Body fat percentage	Brain_Frontal_Cortex_BA9	ENSG00000102882.11	GDPD3	ENSG00000102886.14	MAPK3	ENSG00000102882|ENSG00000102886	9650	0.33765	protein_coding	protein_coding
chr16_30130700_G_C	rs57149692	BMI,Red blood cell count,Body fat percentage	Lung	ENSG00000102882.11	GDPD3	ENSG00000102886.14	MAPK3	ENSG00000102882|ENSG00000102886	9650	0.31128	protein_coding	protein_coding
chr16_30130700_G_C	rs57149692	BMI,Red blood cell count,Body fat percentage	Whole_Blood	ENSG00000102882.11	GDPD3	ENSG00000102886.14	MAPK3	ENSG00000102882|ENSG00000102886	9650	0.41457	protein_coding	protein_coding
chr16_30130700_G_C	rs57149692	BMI,Red blood cell count,Body fat percentage	Whole_Blood	ENSG00000102882.11	MAPK3	ENSG00000169221.13	TBC1D10B	ENSG00000102882|ENSG00000169221	246758	0.17619	protein_coding	protein_coding
chr16_30130700_G_C	rs57149692	BMI,Red blood cell count,Body fat percentage	Lung	ENSG00000102882.11	INO80E	ENSG00000169592.14	MAPK3	ENSG00000102882|ENSG00000169592	128212	0.20025	protein_coding	protein_coding
chr16_30130700_G_C	rs57149692	BMI,Red blood cell count,Body fat percentage	Whole_Blood	ENSG00000102882.11	INO80E	ENSG00000169592.14	MAPK3	ENSG00000102882|ENSG00000169592	128212	0.22068	protein_coding	protein_coding
chr16_30130700_G_C	rs57149692	BMI,Red blood cell count,Body fat percentage	Whole_Blood	ENSG00000102882.11	BOLA2	ENSG00000183336.8	MAPK3	ENSG00000102882|ENSG00000183336	668542	0.18979	protein_coding	protein_coding
chr16_30130700_G_C	rs57149692	BMI,Red blood cell count,Body fat percentage	Skin_Not_Sun_Exposed_Suprapubic	ENSG00000149930.17	PAGR1	ENSG00000280789.1	TAOK2	ENSG00000149930|ENSG00000280789	157689	0.23181	protein_coding	protein_coding
chr16_30134464_CGCCACCTCGCCTG_C	rs112399781	BMI,Red blood cell count,Body fat percentage	Cells_Cultured_fibroblasts	ENSG00000102882.11	GDPD3	ENSG00000102886.14	MAPK3	ENSG00000102882|ENSG00000102886	9650	0.43869	protein_coding	protein_coding
chr16_30134464_CGCCACCTCGCCTG_C	rs112399781	BMI,Red blood cell count,Body fat percentage	Brain_Cerebellum	ENSG00000102882.11	MAPK3	ENSG00000180096.11	SEPT1	ENSG00000102882|ENSG00000180096	272485	0.31202	protein_coding	protein_coding
chr16_30146201_C_CA	rs35954081	BMI,Red blood cell count,Body fat percentage,White blood cell	Skin_Sun_Exposed_Lower_leg	ENSG00000102879.15	CORO1A	ENSG00000180096.11	SEPT1	ENSG00000102879|ENSG00000180096	213164	0.20625	protein_coding	protein_coding
chr16_30146201_C_CA	rs35954081	BMI,Red blood cell count,Body fat percentage,White blood cell	Skin_Sun_Exposed_Lower_leg	ENSG00000102879.15	BOLA2	ENSG00000183336.8	CORO1A	ENSG00000102879|ENSG00000183336	727863	0.17449	protein_coding	protein_coding
chr16_30154404_T_C	rs4787495	BMI,Red blood cell count,Body fat percentage	Spleen	ENSG00000181625.17	SLX1B	ENSG00000213648.10	SULT1A4	ENSG00000181625|ENSG00000213648	4784	0.32738	protein_coding	protein_coding
chr16_30158440_G_C	rs7195182	BMI,Red blood cell count,Body fat percentage	Thyroid	ENSG00000102879.15	SPN	ENSG00000197471.11	CORO1A	ENSG00000102879|ENSG00000197471	519848	0.24279	protein_coding	protein_coding
chr16_30167195_A_C	rs12102320	BMI,Red blood cell count,Body fat percentage	Spleen	ENSG00000183336.8	BOLA2	ENSG00000102882.11	MAPK3	ENSG00000102882|ENSG00000183336	668542	0.28614	protein_coding	protein_coding
chr16_30183519_A_G	rs930392	BMI,Red blood cell count,Body fat percentage	Skin_Not_Sun_Exposed_Suprapubic	ENSG00000102879.15	BOLA2	ENSG00000183336.8	CORO1A	ENSG00000102879|ENSG00000183336	727863	0.22186	protein_coding	protein_coding
chr16_30281179_A_T	rs79379134	BMI,Red blood cell count,Body fat percentage,White blood cell	Skin_Not_Sun_Exposed_Suprapubic	ENSG00000183336.8	BOLA2	ENSG00000102879.15	CORO1A	ENSG00000102879|ENSG00000183336	727863	0.22186	protein_coding	protein_coding
chr16_30281179_A_T	rs79379134	BMI,Red blood cell count,Body fat percentage,White blood cell	Skin_Sun_Exposed_Lower_leg	ENSG00000183336.8	BOLA2	ENSG00000102879.15	CORO1A	ENSG00000102879|ENSG00000183336	727863	0.17449	protein_coding	protein_coding
chr16_30281179_A_T	rs79379134	BMI,Red blood cell count,Body fat percentage,White blood cell	Muscle_Skeletal	ENSG00000183336.8	BOLA2	ENSG00000102882.11	MAPK3	ENSG00000102882|ENSG00000183336	668542	0.18104	protein_coding	protein_coding
chr16_30281179_A_T	rs79379134	BMI,Red blood cell count,Body fat percentage,White blood cell	Whole_Blood	ENSG00000183336.8	BOLA2	ENSG00000102882.11	MAPK3	ENSG00000102882|ENSG00000183336	668542	0.18979	protein_coding	protein_coding
chr16_30281179_A_T	rs79379134	BMI,Red blood cell count,Body fat percentage,White blood cell	Thyroid	ENSG00000183336.8	BOLA2	ENSG00000102886.14	GDPD3	ENSG00000102886|ENSG00000183336	658892	0.17669	protein_coding	protein_coding
chr16_30281179_A_T	rs79379134	BMI,Red blood cell count,Body fat percentage,White blood cell	Whole_Blood	ENSG00000183336.8	BOLA2	ENSG00000102886.14	GDPD3	ENSG00000102886|ENSG00000183336	658892	0.25033	protein_coding	protein_coding
chr16_30281179_A_T	rs79379134	BMI,Red blood cell count,Body fat percentage,White blood cell	Adipose_Subcutaneous	ENSG00000183336.8	BOLA2	ENSG00000180096.11	SEPT1	ENSG00000180096|ENSG00000183336	941027	0.17854	protein_coding	protein_coding
chr16_30281179_A_T	rs79379134	BMI,Red blood cell count,Body fat percentage,White blood cell	Skin_Sun_Exposed_Lower_leg	ENSG00000183336.8	BOLA2	ENSG00000180096.11	SEPT1	ENSG00000180096|ENSG00000183336	941027	0.17336	protein_coding	protein_coding
chr16_30281179_A_T	rs79379134	BMI,Red blood cell count,Body fat percentage,White blood cell	Muscle_Skeletal	ENSG00000183336.8	BOLA2	ENSG00000198064.13	NPIPB13	ENSG00000183336|ENSG00000198064	799546	0.20449	protein_coding	protein_coding
chr16_30281179_A_T	rs79379134	BMI,Red blood cell count,Body fat percentage,White blood cell	Muscle_Skeletal	ENSG00000198064.13	BOLA2	ENSG00000183336.8	NPIPB13	ENSG00000183336|ENSG00000198064	799546	0.20449	protein_coding	protein_coding
chr16_30315250_G_C	rs8050176	BMI,Red blood cell count,Body fat percentage,White blood cell	Nerve_Tibial	ENSG00000169203.16	NPIPB12	ENSG00000090238.11	YPEL3	ENSG00000090238|ENSG00000169203	590245	0.21445	protein_coding	protein_coding
chr16_30315250_G_C	rs8050176	BMI,Red blood cell count,Body fat percentage,White blood cell	Thyroid	ENSG00000169203.16	SLX1B	ENSG00000181625.17	NPIPB12	ENSG00000169203|ENSG00000181625	50894	0.20919	protein_coding	protein_coding
chr16_30319567_T_C	rs12922786	BMI,Red blood cell count,Body fat percentage,White blood cell	Brain_Frontal_Cortex_BA9	ENSG00000183336.8	BOLA2	ENSG00000102886.14	GDPD3	ENSG00000102886|ENSG00000183336	658892	0.33169	protein_coding	protein_coding
chr16_30329353_A_G	rs4788408	BMI,Red blood cell count,Body fat percentage,White blood cell	Brain_Cortex	ENSG00000183336.8	BOLA2	ENSG00000102882.11	MAPK3	ENSG00000102882|ENSG00000183336	668542	0.33041	protein_coding	protein_coding
chr16_30329353_A_G	rs4788408	BMI,Red blood cell count,Body fat percentage,White blood cell	Brain_Cortex	ENSG00000183336.8	BOLA2	ENSG00000180096.11	SEPT1	ENSG00000180096|ENSG00000183336	941027	0.34	protein_coding	protein_coding
chr16_30329353_A_G	rs4788408	BMI,Red blood cell count,Body fat percentage,White blood cell	Nerve_Tibial	ENSG00000183336.8	BOLA2	ENSG00000180096.11	SEPT1	ENSG00000180096|ENSG00000183336	941027	0.19289	protein_coding	protein_coding
chr16_30329549_C_T	rs7404371	BMI,Red blood cell count,Body fat percentage,White blood cell	Liver	ENSG00000183336.8	BOLA2	ENSG00000198064.13	NPIPB13	ENSG00000183336|ENSG00000198064	799546	0.3052	protein_coding	protein_coding
chr16_30641959_G_GCTC	rs71374021	BMI,Hypertension,Body fat percentage,White blood cell	Thyroid	ENSG00000156873.15	PHKG2	ENSG00000196118.11	CCDC189	ENSG00000156873|ENSG00000196118	14440	0.24112	protein_coding	protein_coding
chr16_30966478_G_A	rs11150601	Red blood cell count,Body fat percentage	Esophagus_Mucosa	ENSG00000099381.17	SRCAP	ENSG00000080603.16	SETD1A	ENSG00000080603|ENSG00000099381	258153	0.22489	protein_coding	protein_coding
chr16_30966478_G_A	rs11150601	Red blood cell count,Body fat percentage	Esophagus_Mucosa	ENSG00000099381.17	SETD1A	ENSG00000103510.19	KAT8	ENSG00000099381|ENSG00000103510	158460	0.18709	protein_coding	protein_coding
chr16_30971939_A_C	rs28360557	Red blood cell count,Body fat percentage	Esophagus_Mucosa	ENSG00000099377.13	SRCAP	ENSG00000080603.16	HSD3B7	ENSG00000080603|ENSG00000099377	289130	0.18718	protein_coding	protein_coding
chr16_30971939_A_C	rs28360557	Red blood cell count,Body fat percentage	Esophagus_Mucosa	ENSG00000099377.13	HSD3B7	ENSG00000099365.10	STX1B	ENSG00000099365|ENSG00000099377	22390	0.21834	protein_coding	protein_coding
chr16_30971939_A_C	rs28360557	Red blood cell count,Body fat percentage	Esophagus_Mucosa	ENSG00000099377.13	HSD3B7	ENSG00000103496.14	STX4	ENSG00000099377|ENSG00000103496	44618	0.22863	protein_coding	protein_coding
chr16_30971939_A_C	rs28360557	Red blood cell count,Body fat percentage	Esophagus_Mucosa	ENSG00000099377.13	HSD3B7	ENSG00000103510.19	KAT8	ENSG00000099377|ENSG00000103510	127483	0.29295	protein_coding	protein_coding
chr16_30971939_A_C	rs28360557	Red blood cell count,Body fat percentage	Esophagus_Mucosa	ENSG00000099377.13	HSD3B7	ENSG00000167395.10	ZNF646	ENSG00000099377|ENSG00000167395	86151	0.20509	protein_coding	protein_coding
chr16_30975823_G_A	rs12931046	Red blood cell count,Body fat percentage	Breast_Mammary_Tissue	ENSG00000099377.13	SETD1A	ENSG00000099381.17	HSD3B7	ENSG00000099377|ENSG00000099381	30977	0.22468	protein_coding	protein_coding
chr16_30975823_G_A	rs12931046	Red blood cell count,Body fat percentage	Breast_Mammary_Tissue	ENSG00000099377.13	HSD3B7	ENSG00000103496.14	STX4	ENSG00000099377|ENSG00000103496	44618	0.37645	protein_coding	protein_coding
chr16_30976059_GT_G	rs67517081	Red blood cell count,Body fat percentage	Small_Intestine_Terminal_Ileum	ENSG00000099377.13	HSD3B7	ENSG00000167397.14	VKORC1	ENSG00000099377|ENSG00000167397	107709	0.40004	protein_coding	protein_coding
chr16_30988141_T_C	rs2305880	Red blood cell count,Body fat percentage	Skin_Sun_Exposed_Lower_leg	ENSG00000099377.13	HSD3B7	ENSG00000099365.10	STX1B	ENSG00000099365|ENSG00000099377	22390	0.20094	protein_coding	protein_coding
chr16_30988141_T_C	rs2305880	Red blood cell count,Body fat percentage	Skin_Sun_Exposed_Lower_leg	ENSG00000099377.13	HSD3B7	ENSG00000103496.14	STX4	ENSG00000099377|ENSG00000103496	44618	0.201	protein_coding	protein_coding
chr16_30988141_T_C	rs2305880	Red blood cell count,Body fat percentage	Skin_Sun_Exposed_Lower_leg	ENSG00000099377.13	HSD3B7	ENSG00000103510.19	KAT8	ENSG00000099377|ENSG00000103510	127483	0.30576	protein_coding	protein_coding
chr16_30988141_T_C	rs2305880	Red blood cell count,Body fat percentage	Skin_Sun_Exposed_Lower_leg	ENSG00000099377.13	HSD3B7	ENSG00000151006.7	PRSS53	ENSG00000099377|ENSG00000151006	100692	0.2627	protein_coding	protein_coding
chr16_30988141_T_C	rs2305880	Red blood cell count,Body fat percentage	Skin_Sun_Exposed_Lower_leg	ENSG00000099377.13	HSD3B7	ENSG00000167395.10	ZNF646	ENSG00000099377|ENSG00000167395	86151	0.32263	protein_coding	protein_coding
chr16_30988141_T_C	rs2305880	Red blood cell count,Body fat percentage	Skin_Sun_Exposed_Lower_leg	ENSG00000099377.13	HSD3B7	ENSG00000167397.14	VKORC1	ENSG00000099377|ENSG00000167397	107709	0.29903	protein_coding	protein_coding
chr16_30988141_T_C	rs2305880	Red blood cell count,Body fat percentage	Skin_Sun_Exposed_Lower_leg	ENSG00000099377.13	HSD3B7	ENSG00000178226.10	PRSS36	ENSG00000099377|ENSG00000178226	161823	0.16468	protein_coding	protein_coding
chr16_30988141_T_C	rs2305880	Red blood cell count,Body fat percentage	Skin_Sun_Exposed_Lower_leg	ENSG00000099377.13	HSD3B7	ENSG00000260911.2	RP11-196G11.2	ENSG00000099377|ENSG00000260911	54879	0.33084	protein_coding	lincRNA
chr16_30989405_TAGAAATGGGACTCTGAGGGCTAAC_T	rs143151167	Red blood cell count,Body fat percentage	Adipose_Subcutaneous	ENSG00000099377.13	HSD3B7	ENSG00000103496.14	STX4	ENSG00000099377|ENSG00000103496	44618	0.39294	protein_coding	protein_coding
chr16_30989488_G_A	rs13708	Red blood cell count,Body fat percentage	Liver	ENSG00000099377.13	HSD3B7	ENSG00000103496.14	STX4	ENSG00000099377|ENSG00000103496	44618	0.31333	protein_coding	protein_coding
chr16_30989488_G_A	rs13708	Red blood cell count,Body fat percentage	Liver	ENSG00000099377.13	HSD3B7	ENSG00000151006.7	PRSS53	ENSG00000099377|ENSG00000151006	100692	0.29906	protein_coding	protein_coding
chr16_30989488_G_A	rs13708	Red blood cell count,Body fat percentage	Liver	ENSG00000099377.13	HSD3B7	ENSG00000167395.10	ZNF646	ENSG00000099377|ENSG00000167395	86151	0.3044	protein_coding	protein_coding
chr16_30989488_G_A	rs13708	Red blood cell count,Body fat percentage	Liver	ENSG00000099377.13	HSD3B7	ENSG00000167397.14	VKORC1	ENSG00000099377|ENSG00000167397	107709	0.30475	protein_coding	protein_coding
chr16_30993491_T_C	rs12445568	Red blood cell count,Body fat percentage	Adrenal_Gland	ENSG00000099377.13	HSD3B7	ENSG00000099365.10	STX1B	ENSG00000099365|ENSG00000099377	22390	0.43133	protein_coding	protein_coding
chr16_30993491_T_C	rs12445568	Red blood cell count,Body fat percentage	Artery_Aorta	ENSG00000099377.13	HSD3B7	ENSG00000099365.10	STX1B	ENSG00000099365|ENSG00000099377	22390	0.30406	protein_coding	protein_coding
chr16_30993491_T_C	rs12445568	Red blood cell count,Body fat percentage	Stomach	ENSG00000099377.13	HSD3B7	ENSG00000099365.10	STX1B	ENSG00000099365|ENSG00000099377	22390	0.26936	protein_coding	protein_coding
chr16_30993491_T_C	rs12445568	Red blood cell count,Body fat percentage	Breast_Mammary_Tissue	ENSG00000167395.10	STX1B	ENSG00000099365.10	ZNF646	ENSG00000099365|ENSG00000167395	63761	0.24435	protein_coding	protein_coding
chr16_30993491_T_C	rs12445568	Red blood cell count,Body fat percentage	Adrenal_Gland	ENSG00000099377.13	HSD3B7	ENSG00000103496.14	STX4	ENSG00000099377|ENSG00000103496	44618	0.34703	protein_coding	protein_coding
chr16_30993491_T_C	rs12445568	Red blood cell count,Body fat percentage	Colon_Transverse	ENSG00000099377.13	HSD3B7	ENSG00000103496.14	STX4	ENSG00000099377|ENSG00000103496	44618	0.25308	protein_coding	protein_coding
chr16_30993491_T_C	rs12445568	Red blood cell count,Body fat percentage	Skin_Sun_Exposed_Lower_leg	ENSG00000103496.14	HSD3B7	ENSG00000099377.13	STX4	ENSG00000099377|ENSG00000103496	44618	0.201	protein_coding	protein_coding
chr16_30993491_T_C	rs12445568	Red blood cell count,Body fat percentage	Adrenal_Gland	ENSG00000099377.13	HSD3B7	ENSG00000260911.2	RP11-196G11.2	ENSG00000099377|ENSG00000260911	54879	0.4229	protein_coding	lincRNA
chr16_30993491_T_C	rs12445568	Red blood cell count,Body fat percentage	Stomach	ENSG00000099377.13	HSD3B7	ENSG00000260911.2	RP11-196G11.2	ENSG00000099377|ENSG00000260911	54879	0.26295	protein_coding	lincRNA
chr16_30993491_T_C	rs12445568	Red blood cell count,Body fat percentage	Skin_Sun_Exposed_Lower_leg	ENSG00000103496.14	STX4	ENSG00000260911.2	RP11-196G11.2	ENSG00000103496|ENSG00000260911	10261	0.17749	protein_coding	lincRNA
chr16_30994968_G_GTGGTGCTA	rs149905255	Red blood cell count,Body fat percentage,Neuroticism	Muscle_Skeletal	ENSG00000099377.13	HSD3B7	ENSG00000099365.10	STX1B	ENSG00000099365|ENSG00000099377	22390	0.18744	protein_coding	protein_coding
chr16_30994968_G_GTGGTGCTA	rs149905255	Red blood cell count,Body fat percentage,Neuroticism	Skin_Not_Sun_Exposed_Suprapubic	ENSG00000099377.13	HSD3B7	ENSG00000099365.10	STX1B	ENSG00000099365|ENSG00000099377	22390	0.25481	protein_coding	protein_coding
chr16_30994968_G_GTGGTGCTA	rs149905255	Red blood cell count,Body fat percentage,Neuroticism	Muscle_Skeletal	ENSG00000099377.13	HSD3B7	ENSG00000103496.14	STX4	ENSG00000099377|ENSG00000103496	44618	0.3779	protein_coding	protein_coding
chr16_30994968_G_GTGGTGCTA	rs149905255	Red blood cell count,Body fat percentage,Neuroticism	Skin_Not_Sun_Exposed_Suprapubic	ENSG00000099377.13	HSD3B7	ENSG00000103496.14	STX4	ENSG00000099377|ENSG00000103496	44618	0.25171	protein_coding	protein_coding
chr16_30994968_G_GTGGTGCTA	rs149905255	Red blood cell count,Body fat percentage,Neuroticism	Muscle_Skeletal	ENSG00000099377.13	HSD3B7	ENSG00000103510.19	KAT8	ENSG00000099377|ENSG00000103510	127483	0.19806	protein_coding	protein_coding
chr16_30994968_G_GTGGTGCTA	rs149905255	Red blood cell count,Body fat percentage,Neuroticism	Skin_Not_Sun_Exposed_Suprapubic	ENSG00000099377.13	HSD3B7	ENSG00000103510.19	KAT8	ENSG00000099377|ENSG00000103510	127483	0.29182	protein_coding	protein_coding
chr16_30994968_G_GTGGTGCTA	rs149905255	Red blood cell count,Body fat percentage,Neuroticism	Muscle_Skeletal	ENSG00000099377.13	HSD3B7	ENSG00000167395.10	ZNF646	ENSG00000099377|ENSG00000167395	86151	0.15284	protein_coding	protein_coding
chr16_30994968_G_GTGGTGCTA	rs149905255	Red blood cell count,Body fat percentage,Neuroticism	Skin_Not_Sun_Exposed_Suprapubic	ENSG00000099377.13	HSD3B7	ENSG00000167395.10	ZNF646	ENSG00000099377|ENSG00000167395	86151	0.30071	protein_coding	protein_coding
chr16_30994968_G_GTGGTGCTA	rs149905255	Red blood cell count,Body fat percentage,Neuroticism	Skin_Not_Sun_Exposed_Suprapubic	ENSG00000099377.13	HSD3B7	ENSG00000167397.14	VKORC1	ENSG00000099377|ENSG00000167397	107709	0.34041	protein_coding	protein_coding
chr16_30994968_G_GTGGTGCTA	rs149905255	Red blood cell count,Body fat percentage,Neuroticism	Muscle_Skeletal	ENSG00000099377.13	HSD3B7	ENSG00000260911.2	RP11-196G11.2	ENSG00000099377|ENSG00000260911	54879	0.2922	protein_coding	lincRNA
chr16_30994968_G_GTGGTGCTA	rs149905255	Red blood cell count,Body fat percentage,Neuroticism	Skin_Not_Sun_Exposed_Suprapubic	ENSG00000099377.13	HSD3B7	ENSG00000260911.2	RP11-196G11.2	ENSG00000099377|ENSG00000260911	54879	0.35425	protein_coding	lincRNA
chr16_30995651_C_T	rs2199036	Red blood cell count,Body fat percentage	Esophagus_Mucosa	ENSG00000099365.10	HSD3B7	ENSG00000099377.13	STX1B	ENSG00000099365|ENSG00000099377	22390	0.21834	protein_coding	protein_coding
chr16_30995651_C_T	rs2199036	Red blood cell count,Body fat percentage	Nerve_Tibial	ENSG00000099377.13	HSD3B7	ENSG00000099365.10	STX1B	ENSG00000099365|ENSG00000099377	22390	0.1949	protein_coding	protein_coding
chr16_30995651_C_T	rs2199036	Red blood cell count,Body fat percentage	Skin_Sun_Exposed_Lower_leg	ENSG00000099365.10	HSD3B7	ENSG00000099377.13	STX1B	ENSG00000099365|ENSG00000099377	22390	0.20094	protein_coding	protein_coding
chr16_30995651_C_T	rs2199036	Red blood cell count,Body fat percentage	Esophagus_Mucosa	ENSG00000099365.10	STX1B	ENSG00000103510.19	KAT8	ENSG00000099365|ENSG00000103510	105093	0.20625	protein_coding	protein_coding
chr16_30995651_C_T	rs2199036	Red blood cell count,Body fat percentage	Esophagus_Mucosa	ENSG00000103496.14	HSD3B7	ENSG00000099377.13	STX4	ENSG00000099377|ENSG00000103496	44618	0.22863	protein_coding	protein_coding
chr16_30995651_C_T	rs2199036	Red blood cell count,Body fat percentage	Nerve_Tibial	ENSG00000099377.13	HSD3B7	ENSG00000103496.14	STX4	ENSG00000099377|ENSG00000103496	44618	0.27042	protein_coding	protein_coding
chr16_30995651_C_T	rs2199036	Red blood cell count,Body fat percentage	Nerve_Tibial	ENSG00000099377.13	HSD3B7	ENSG00000167395.10	ZNF646	ENSG00000099377|ENSG00000167395	86151	0.19251	protein_coding	protein_coding
chr16_30995651_C_T	rs2199036	Red blood cell count,Body fat percentage	Esophagus_Mucosa	ENSG00000103496.14	STX4	ENSG00000260911.2	RP11-196G11.2	ENSG00000103496|ENSG00000260911	10261	0.19599	protein_coding	lincRNA
chr16_30999862_A_G	rs4889606	BMI,Body fat percentage	Whole_Blood	ENSG00000099365.10	HSD3B7	ENSG00000099377.13	STX1B	ENSG00000099365|ENSG00000099377	22390	0.18855	protein_coding	protein_coding
chr16_30999862_A_G	rs4889606	BMI,Body fat percentage	Whole_Blood	ENSG00000099377.13	HSD3B7	ENSG00000099365.10	STX1B	ENSG00000099365|ENSG00000099377	22390	0.18855	protein_coding	protein_coding
chr16_30999862_A_G	rs4889606	BMI,Body fat percentage	Whole_Blood	ENSG00000099377.13	HSD3B7	ENSG00000167397.14	VKORC1	ENSG00000099377|ENSG00000167397	107709	0.19881	protein_coding	protein_coding
chr16_31002858_C_T	rs9926533	BMI,Body fat percentage	Small_Intestine_Terminal_Ileum	ENSG00000167397.14	HSD3B7	ENSG00000099377.13	VKORC1	ENSG00000099377|ENSG00000167397	107709	0.40004	protein_coding	protein_coding
chr16_31002858_C_T	rs9926533	BMI,Body fat percentage	Small_Intestine_Terminal_Ileum	ENSG00000151006.7	PRSS53	ENSG00000167397.14	VKORC1	ENSG00000151006|ENSG00000167397	7017	0.72208	protein_coding	protein_coding
chr16_31002858_C_T	rs9926533	BMI,Body fat percentage	Small_Intestine_Terminal_Ileum	ENSG00000167397.14	PRSS53	ENSG00000151006.7	VKORC1	ENSG00000151006|ENSG00000167397	7017	0.72208	protein_coding	protein_coding
chr16_31006233_T_C	rs7203999	Red blood cell count,Body fat percentage	Thyroid	ENSG00000103496.14	HSD3B7	ENSG00000099377.13	STX4	ENSG00000099377|ENSG00000103496	44618	0.20498	protein_coding	protein_coding
chr16_31006233_T_C	rs7203999	Red blood cell count,Body fat percentage	Spleen	ENSG00000103496.14	STX4	ENSG00000260911.2	RP11-196G11.2	ENSG00000103496|ENSG00000260911	10261	0.50517	protein_coding	lincRNA
chr16_31006233_T_C	rs7203999	Red blood cell count,Body fat percentage	Thyroid	ENSG00000103496.14	STX4	ENSG00000260911.2	RP11-196G11.2	ENSG00000103496|ENSG00000260911	10261	0.30968	protein_coding	lincRNA
chr16_31009757_C_T	rs7184567	Red blood cell count,Body fat percentage	Pancreas	ENSG00000099365.10	HSD3B7	ENSG00000099377.13	STX1B	ENSG00000099365|ENSG00000099377	22390	0.29278	protein_coding	protein_coding
chr16_31009757_C_T	rs7184567	Red blood cell count,Body fat percentage	Pancreas	ENSG00000099365.10	STX1B	ENSG00000103510.19	KAT8	ENSG00000099365|ENSG00000103510	105093	0.30601	protein_coding	protein_coding
chr16_31011952_G_A	rs12447930	Red blood cell count,Body fat percentage	Brain_Cerebellum	ENSG00000103496.14	STX4	ENSG00000260911.2	RP11-196G11.2	ENSG00000103496|ENSG00000260911	10261	0.42915	protein_coding	lincRNA
chr16_31015106_A_G	rs4889609	Red blood cell count,Body fat percentage	Adipose_Visceral_Omentum	ENSG00000099365.10	HSD3B7	ENSG00000099377.13	STX1B	ENSG00000099365|ENSG00000099377	22390	0.24406	protein_coding	protein_coding
chr16_31025046_G_A	rs57576577	Red blood cell count,Body fat percentage	Stomach	ENSG00000099365.10	HSD3B7	ENSG00000099377.13	STX1B	ENSG00000099365|ENSG00000099377	22390	0.26936	protein_coding	protein_coding
chr16_31025046_G_A	rs57576577	Red blood cell count,Body fat percentage	Breast_Mammary_Tissue	ENSG00000099365.10	STX1B	ENSG00000167395.10	ZNF646	ENSG00000099365|ENSG00000167395	63761	0.24435	protein_coding	protein_coding
chr16_31025046_G_A	rs57576577	Red blood cell count,Body fat percentage	Testis	ENSG00000099365.10	STX1B	ENSG00000260911.2	RP11-196G11.2	ENSG00000099365|ENSG00000260911	32489	0.30624	protein_coding	lincRNA
chr16_31028055_G_A	rs9673641	Red blood cell count,Body fat percentage	Adipose_Visceral_Omentum	ENSG00000099377.13	HSD3B7	ENSG00000099365.10	STX1B	ENSG00000099365|ENSG00000099377	22390	0.24406	protein_coding	protein_coding
chr16_31028055_G_A	rs9673641	Red blood cell count,Body fat percentage	Muscle_Skeletal	ENSG00000099365.10	HSD3B7	ENSG00000099377.13	STX1B	ENSG00000099365|ENSG00000099377	22390	0.18744	protein_coding	protein_coding
chr16_31028055_G_A	rs9673641	Red blood cell count,Body fat percentage	Skin_Not_Sun_Exposed_Suprapubic	ENSG00000099365.10	HSD3B7	ENSG00000099377.13	STX1B	ENSG00000099365|ENSG00000099377	22390	0.25481	protein_coding	protein_coding
chr16_31028055_G_A	rs9673641	Red blood cell count,Body fat percentage	Skin_Not_Sun_Exposed_Suprapubic	ENSG00000099365.10	STX1B	ENSG00000260911.2	RP11-196G11.2	ENSG00000099365|ENSG00000260911	32489	0.24159	protein_coding	lincRNA
chr16_31028055_G_A	rs9673641	Red blood cell count,Body fat percentage	Adipose_Visceral_Omentum	ENSG00000099377.13	HSD3B7	ENSG00000103496.14	STX4	ENSG00000099377|ENSG00000103496	44618	0.34466	protein_coding	protein_coding
chr16_31028055_G_A	rs9673641	Red blood cell count,Body fat percentage	Adipose_Visceral_Omentum	ENSG00000099377.13	HSD3B7	ENSG00000260911.2	RP11-196G11.2	ENSG00000099377|ENSG00000260911	54879	0.24475	protein_coding	lincRNA
chr16_31028055_G_A	rs9673641	Red blood cell count,Body fat percentage	Cells_Cultured_fibroblasts	ENSG00000260911.2	HSD3B7	ENSG00000099377.13	RP11-196G11.2	ENSG00000099377|ENSG00000260911	54879	0.25648	protein_coding	lincRNA
chr16_31028055_G_A	rs9673641	Red blood cell count,Body fat percentage	Brain_Caudate_basal_ganglia	ENSG00000103510.19	RNF40	ENSG00000103549.21	KAT8	ENSG00000103510|ENSG00000103549	352636	0.33404	protein_coding	protein_coding
chr16_31028055_G_A	rs9673641	Red blood cell count,Body fat percentage	Cells_Cultured_fibroblasts	ENSG00000260911.2	RP11-196G11.2	ENSG00000103510.19	KAT8	ENSG00000103510|ENSG00000260911	72604	0.263	lincRNA	protein_coding
chr16_31029816_G_A	rs7500176	Red blood cell count,Body fat percentage	Adipose_Subcutaneous	ENSG00000103496.14	HSD3B7	ENSG00000099377.13	STX4	ENSG00000099377|ENSG00000103496	44618	0.39294	protein_coding	protein_coding
chr16_31029816_G_A	rs7500176	Red blood cell count,Body fat percentage	Adipose_Subcutaneous	ENSG00000103496.14	STX4	ENSG00000260911.2	RP11-196G11.2	ENSG00000103496|ENSG00000260911	10261	0.23204	protein_coding	lincRNA
chr16_31033362_A_G	rs58726213	Red blood cell count,Body fat percentage	Thyroid	ENSG00000099365.10	HSD3B7	ENSG00000099377.13	STX1B	ENSG00000099365|ENSG00000099377	22390	0.30183	protein_coding	protein_coding
chr16_31033362_A_G	rs58726213	Red blood cell count,Body fat percentage	Thyroid	ENSG00000099365.10	STX1B	ENSG00000103510.19	KAT8	ENSG00000099365|ENSG00000103510	105093	0.29352	protein_coding	protein_coding
chr16_31033362_A_G	rs58726213	Red blood cell count,Body fat percentage	Thyroid	ENSG00000099365.10	STX1B	ENSG00000260911.2	RP11-196G11.2	ENSG00000099365|ENSG00000260911	32489	0.3517	protein_coding	lincRNA
chr16_31033362_A_G	rs58726213	Red blood cell count,Body fat percentage	Testis	ENSG00000103496.14	STX4	ENSG00000260911.2	RP11-196G11.2	ENSG00000103496|ENSG00000260911	10261	0.3497	protein_coding	lincRNA
chr16_31036009_T_C	rs8056842	Red blood cell count,Body fat percentage	Adrenal_Gland	ENSG00000260911.2	STX1B	ENSG00000099365.10	RP11-196G11.2	ENSG00000099365|ENSG00000260911	32489	0.28671	protein_coding	lincRNA
chr16_31036009_T_C	rs8056842	Red blood cell count,Body fat percentage	Adrenal_Gland	ENSG00000260911.2	HSD3B7	ENSG00000099377.13	RP11-196G11.2	ENSG00000099377|ENSG00000260911	54879	0.4229	protein_coding	lincRNA
chr16_31036009_T_C	rs8056842	Red blood cell count,Body fat percentage	Adrenal_Gland	ENSG00000260911.2	STX4	ENSG00000103496.14	RP11-196G11.2	ENSG00000103496|ENSG00000260911	10261	0.3274	protein_coding	lincRNA
chr16_31037834_A_G	rs55979739	Red blood cell count,Body fat percentage	Artery_Tibial	ENSG00000260911.2	STX1B	ENSG00000099365.10	RP11-196G11.2	ENSG00000099365|ENSG00000260911	32489	0.19181	protein_coding	lincRNA
chr16_31037834_A_G	rs55979739	Red blood cell count,Body fat percentage	Skin_Sun_Exposed_Lower_leg	ENSG00000260911.2	HSD3B7	ENSG00000099377.13	RP11-196G11.2	ENSG00000099377|ENSG00000260911	54879	0.33084	protein_coding	lincRNA
chr16_31037834_A_G	rs55979739	Red blood cell count,Body fat percentage	Skin_Sun_Exposed_Lower_leg	ENSG00000260911.2	STX4	ENSG00000103496.14	RP11-196G11.2	ENSG00000103496|ENSG00000260911	10261	0.17749	protein_coding	lincRNA
chr16_31037834_A_G	rs55979739	Red blood cell count,Body fat percentage	Artery_Tibial	ENSG00000260911.2	RP11-196G11.2	ENSG00000103510.19	KAT8	ENSG00000103510|ENSG00000260911	72604	0.19485	lincRNA	protein_coding
chr16_31037834_A_G	rs55979739	Red blood cell count,Body fat percentage	Skin_Sun_Exposed_Lower_leg	ENSG00000260911.2	RP11-196G11.2	ENSG00000103510.19	KAT8	ENSG00000103510|ENSG00000260911	72604	0.24594	lincRNA	protein_coding
chr16_31037834_A_G	rs55979739	Red blood cell count,Body fat percentage	Skin_Sun_Exposed_Lower_leg	ENSG00000260911.2	RP11-196G11.2	ENSG00000151006.7	PRSS53	ENSG00000151006|ENSG00000260911	45813	0.18995	lincRNA	protein_coding
chr16_31037834_A_G	rs55979739	Red blood cell count,Body fat percentage	Artery_Tibial	ENSG00000260911.2	RP11-196G11.2	ENSG00000167395.10	ZNF646	ENSG00000167395|ENSG00000260911	31272	0.18645	lincRNA	protein_coding
chr16_31037834_A_G	rs55979739	Red blood cell count,Body fat percentage	Skin_Sun_Exposed_Lower_leg	ENSG00000260911.2	RP11-196G11.2	ENSG00000167395.10	ZNF646	ENSG00000167395|ENSG00000260911	31272	0.28698	lincRNA	protein_coding
chr16_31037834_A_G	rs55979739	Red blood cell count,Body fat percentage	Skin_Sun_Exposed_Lower_leg	ENSG00000260911.2	RP11-196G11.2	ENSG00000167397.14	VKORC1	ENSG00000167397|ENSG00000260911	52830	0.26527	lincRNA	protein_coding
chr16_31038702_C_A	rs732173	Red blood cell count,Body fat percentage	Artery_Tibial	ENSG00000099365.10	HSD3B7	ENSG00000099377.13	STX1B	ENSG00000099365|ENSG00000099377	22390	0.38696	protein_coding	protein_coding
chr16_31038702_C_A	rs732173	Red blood cell count,Body fat percentage	Artery_Tibial	ENSG00000099365.10	STX1B	ENSG00000167397.14	VKORC1	ENSG00000099365|ENSG00000167397	85319	0.17973	protein_coding	protein_coding
chr16_31038702_C_A	rs732173	Red blood cell count,Body fat percentage	Artery_Tibial	ENSG00000099365.10	STX1B	ENSG00000260911.2	RP11-196G11.2	ENSG00000099365|ENSG00000260911	32489	0.19181	protein_coding	lincRNA
chr16_31038702_C_A	rs732173	Red blood cell count,Body fat percentage	Nerve_Tibial	ENSG00000260911.2	STX1B	ENSG00000099365.10	RP11-196G11.2	ENSG00000099365|ENSG00000260911	32489	0.36961	protein_coding	lincRNA
chr16_31038702_C_A	rs732173	Red blood cell count,Body fat percentage	Esophagus_Muscularis	ENSG00000103496.14	STX4	ENSG00000167397.14	VKORC1	ENSG00000103496|ENSG00000167397	63091	0.2003	protein_coding	protein_coding
chr16_31038702_C_A	rs732173	Red blood cell count,Body fat percentage	Adipose_Subcutaneous	ENSG00000260911.2	STX4	ENSG00000103496.14	RP11-196G11.2	ENSG00000103496|ENSG00000260911	10261	0.23204	protein_coding	lincRNA
chr16_31038702_C_A	rs732173	Red blood cell count,Body fat percentage	Nerve_Tibial	ENSG00000260911.2	STX4	ENSG00000103496.14	RP11-196G11.2	ENSG00000103496|ENSG00000260911	10261	0.22982	protein_coding	lincRNA
chr16_31038702_C_A	rs732173	Red blood cell count,Body fat percentage	Spleen	ENSG00000260911.2	STX4	ENSG00000103496.14	RP11-196G11.2	ENSG00000103496|ENSG00000260911	10261	0.50517	protein_coding	lincRNA
chr16_31038702_C_A	rs732173	Red blood cell count,Body fat percentage	Colon_Transverse	ENSG00000167395.10	ZNF646	ENSG00000103510.19	KAT8	ENSG00000103510|ENSG00000167395	41332	0.23036	protein_coding	protein_coding
chr16_31038702_C_A	rs732173	Red blood cell count,Body fat percentage	Adipose_Subcutaneous	ENSG00000260911.2	RP11-196G11.2	ENSG00000103510.19	KAT8	ENSG00000103510|ENSG00000260911	72604	0.24336	lincRNA	protein_coding
chr16_31038702_C_A	rs732173	Red blood cell count,Body fat percentage	Nerve_Tibial	ENSG00000260911.2	RP11-196G11.2	ENSG00000103510.19	KAT8	ENSG00000103510|ENSG00000260911	72604	0.24094	lincRNA	protein_coding
chr16_31038702_C_A	rs732173	Red blood cell count,Body fat percentage	Spleen	ENSG00000260911.2	RP11-196G11.2	ENSG00000103510.19	KAT8	ENSG00000103510|ENSG00000260911	72604	0.30417	lincRNA	protein_coding
chr16_31038702_C_A	rs732173	Red blood cell count,Body fat percentage	Adipose_Subcutaneous	ENSG00000260911.2	RP11-196G11.2	ENSG00000167395.10	ZNF646	ENSG00000167395|ENSG00000260911	31272	0.20832	lincRNA	protein_coding
chr16_31038702_C_A	rs732173	Red blood cell count,Body fat percentage	Nerve_Tibial	ENSG00000260911.2	RP11-196G11.2	ENSG00000167395.10	ZNF646	ENSG00000167395|ENSG00000260911	31272	0.18662	lincRNA	protein_coding
chr16_31038712_C_T	rs732172	Red blood cell count,Body fat percentage	Nerve_Tibial	ENSG00000167395.10	STX1B	ENSG00000099365.10	ZNF646	ENSG00000099365|ENSG00000167395	63761	0.21279	protein_coding	protein_coding
chr16_31038712_C_T	rs732172	Red blood cell count,Body fat percentage	Skin_Not_Sun_Exposed_Suprapubic	ENSG00000260911.2	STX1B	ENSG00000099365.10	RP11-196G11.2	ENSG00000099365|ENSG00000260911	32489	0.24159	protein_coding	lincRNA
chr16_31038712_C_T	rs732172	Red blood cell count,Body fat percentage	Nerve_Tibial	ENSG00000167395.10	HSD3B7	ENSG00000099377.13	ZNF646	ENSG00000099377|ENSG00000167395	86151	0.19251	protein_coding	protein_coding
chr16_31038712_C_T	rs732172	Red blood cell count,Body fat percentage	Skin_Not_Sun_Exposed_Suprapubic	ENSG00000260911.2	HSD3B7	ENSG00000099377.13	RP11-196G11.2	ENSG00000099377|ENSG00000260911	54879	0.35425	protein_coding	lincRNA
chr16_31038712_C_T	rs732172	Red blood cell count,Body fat percentage	Skin_Not_Sun_Exposed_Suprapubic	ENSG00000260911.2	STX4	ENSG00000103496.14	RP11-196G11.2	ENSG00000103496|ENSG00000260911	10261	0.2285	protein_coding	lincRNA
chr16_31038712_C_T	rs732172	Red blood cell count,Body fat percentage	Skin_Not_Sun_Exposed_Suprapubic	ENSG00000260911.2	RP11-196G11.2	ENSG00000103510.19	KAT8	ENSG00000103510|ENSG00000260911	72604	0.28841	lincRNA	protein_coding
chr16_31038712_C_T	rs732172	Red blood cell count,Body fat percentage	Nerve_Tibial	ENSG00000167395.10	RP11-196G11.2	ENSG00000260911.2	ZNF646	ENSG00000167395|ENSG00000260911	31272	0.18662	lincRNA	protein_coding
chr16_31038712_C_T	rs732172	Red blood cell count,Body fat percentage	Skin_Not_Sun_Exposed_Suprapubic	ENSG00000260911.2	RP11-196G11.2	ENSG00000167395.10	ZNF646	ENSG00000167395|ENSG00000260911	31272	0.32029	lincRNA	protein_coding
chr16_31038712_C_T	rs732172	Red blood cell count,Body fat percentage	Skin_Not_Sun_Exposed_Suprapubic	ENSG00000260911.2	RP11-196G11.2	ENSG00000167397.14	VKORC1	ENSG00000167397|ENSG00000260911	52830	0.23486	lincRNA	protein_coding
chr16_31041574_G_A	rs56284083	Red blood cell count,Body fat percentage	Esophagus_Gastroesophageal_Junction	ENSG00000099365.10	HSD3B7	ENSG00000099377.13	STX1B	ENSG00000099365|ENSG00000099377	22390	0.25679	protein_coding	protein_coding
chr16_31041574_G_A	rs56284083	Red blood cell count,Body fat percentage	Artery_Aorta	ENSG00000260911.2	STX1B	ENSG00000099365.10	RP11-196G11.2	ENSG00000099365|ENSG00000260911	32489	0.26806	protein_coding	lincRNA
chr16_31041574_G_A	rs56284083	Red blood cell count,Body fat percentage	Lung	ENSG00000260911.2	HSD3B7	ENSG00000099377.13	RP11-196G11.2	ENSG00000099377|ENSG00000260911	54879	0.19275	protein_coding	lincRNA
chr16_31041574_G_A	rs56284083	Red blood cell count,Body fat percentage	Brain_Cerebellum	ENSG00000260911.2	STX4	ENSG00000103496.14	RP11-196G11.2	ENSG00000103496|ENSG00000260911	10261	0.42915	protein_coding	lincRNA
chr16_31041574_G_A	rs56284083	Red blood cell count,Body fat percentage	Lung	ENSG00000260911.2	STX4	ENSG00000103496.14	RP11-196G11.2	ENSG00000103496|ENSG00000260911	10261	0.3491	protein_coding	lincRNA
chr16_31041574_G_A	rs56284083	Red blood cell count,Body fat percentage	Ovary	ENSG00000260911.2	STX4	ENSG00000103496.14	RP11-196G11.2	ENSG00000103496|ENSG00000260911	10261	0.41824	protein_coding	lincRNA
chr16_31041574_G_A	rs56284083	Red blood cell count,Body fat percentage	Brain_Cerebellar_Hemisphere	ENSG00000260911.2	RP11-196G11.2	ENSG00000103510.19	KAT8	ENSG00000103510|ENSG00000260911	72604	0.34684	lincRNA	protein_coding
chr16_31041574_G_A	rs56284083	Red blood cell count,Body fat percentage	Brain_Cerebellum	ENSG00000260911.2	RP11-196G11.2	ENSG00000103510.19	KAT8	ENSG00000103510|ENSG00000260911	72604	0.37646	lincRNA	protein_coding
chr16_31043286_C_T	rs1108431	Red blood cell count,Body fat percentage	Nerve_Tibial	ENSG00000099365.10	HSD3B7	ENSG00000099377.13	STX1B	ENSG00000099365|ENSG00000099377	22390	0.1949	protein_coding	protein_coding
chr16_31043286_C_T	rs1108431	Red blood cell count,Body fat percentage	Nerve_Tibial	ENSG00000099365.10	STX1B	ENSG00000103510.19	KAT8	ENSG00000099365|ENSG00000103510	105093	0.18373	protein_coding	protein_coding
chr16_31043286_C_T	rs1108431	Red blood cell count,Body fat percentage	Nerve_Tibial	ENSG00000099365.10	STX1B	ENSG00000167395.10	ZNF646	ENSG00000099365|ENSG00000167395	63761	0.21279	protein_coding	protein_coding
chr16_31043286_C_T	rs1108431	Red blood cell count,Body fat percentage	Nerve_Tibial	ENSG00000099365.10	STX1B	ENSG00000260911.2	RP11-196G11.2	ENSG00000099365|ENSG00000260911	32489	0.36961	protein_coding	lincRNA
chr16_31043286_C_T	rs1108431	Red blood cell count,Body fat percentage	Thyroid	ENSG00000260911.2	STX1B	ENSG00000099365.10	RP11-196G11.2	ENSG00000099365|ENSG00000260911	32489	0.3517	protein_coding	lincRNA
chr16_31043286_C_T	rs1108431	Red blood cell count,Body fat percentage	Skin_Not_Sun_Exposed_Suprapubic	ENSG00000167395.10	HSD3B7	ENSG00000099377.13	ZNF646	ENSG00000099377|ENSG00000167395	86151	0.30071	protein_coding	protein_coding
chr16_31043286_C_T	rs1108431	Red blood cell count,Body fat percentage	Muscle_Skeletal	ENSG00000260911.2	HSD3B7	ENSG00000099377.13	RP11-196G11.2	ENSG00000099377|ENSG00000260911	54879	0.2922	protein_coding	lincRNA
chr16_31043286_C_T	rs1108431	Red blood cell count,Body fat percentage	Stomach	ENSG00000260911.2	HSD3B7	ENSG00000099377.13	RP11-196G11.2	ENSG00000099377|ENSG00000260911	54879	0.26295	protein_coding	lincRNA
chr16_31043286_C_T	rs1108431	Red blood cell count,Body fat percentage	Thyroid	ENSG00000260911.2	HSD3B7	ENSG00000099377.13	RP11-196G11.2	ENSG00000099377|ENSG00000260911	54879	0.26753	protein_coding	lincRNA
chr16_31043286_C_T	rs1108431	Red blood cell count,Body fat percentage	Skin_Not_Sun_Exposed_Suprapubic	ENSG00000167395.10	STX4	ENSG00000103496.14	ZNF646	ENSG00000103496|ENSG00000167395	41533	0.19022	protein_coding	protein_coding
chr16_31043286_C_T	rs1108431	Red blood cell count,Body fat percentage	Breast_Mammary_Tissue	ENSG00000260911.2	STX4	ENSG00000103496.14	RP11-196G11.2	ENSG00000103496|ENSG00000260911	10261	0.246	protein_coding	lincRNA
chr16_31043286_C_T	rs1108431	Red blood cell count,Body fat percentage	Muscle_Skeletal	ENSG00000260911.2	STX4	ENSG00000103496.14	RP11-196G11.2	ENSG00000103496|ENSG00000260911	10261	0.37533	protein_coding	lincRNA
chr16_31043286_C_T	rs1108431	Red blood cell count,Body fat percentage	Thyroid	ENSG00000260911.2	STX4	ENSG00000103496.14	RP11-196G11.2	ENSG00000103496|ENSG00000260911	10261	0.30968	protein_coding	lincRNA
chr16_31043286_C_T	rs1108431	Red blood cell count,Body fat percentage	Breast_Mammary_Tissue	ENSG00000260911.2	RP11-196G11.2	ENSG00000103510.19	KAT8	ENSG00000103510|ENSG00000260911	72604	0.30221	lincRNA	protein_coding
chr16_31043286_C_T	rs1108431	Red blood cell count,Body fat percentage	Esophagus_Gastroesophageal_Junction	ENSG00000260911.2	RP11-196G11.2	ENSG00000103510.19	KAT8	ENSG00000103510|ENSG00000260911	72604	0.31485	lincRNA	protein_coding
chr16_31043286_C_T	rs1108431	Red blood cell count,Body fat percentage	Muscle_Skeletal	ENSG00000260911.2	RP11-196G11.2	ENSG00000103510.19	KAT8	ENSG00000103510|ENSG00000260911	72604	0.21495	lincRNA	protein_coding
chr16_31043286_C_T	rs1108431	Red blood cell count,Body fat percentage	Thyroid	ENSG00000260911.2	RP11-196G11.2	ENSG00000103510.19	KAT8	ENSG00000103510|ENSG00000260911	72604	0.24767	lincRNA	protein_coding
chr16_31043286_C_T	rs1108431	Red blood cell count,Body fat percentage	Skin_Not_Sun_Exposed_Suprapubic	ENSG00000167395.10	ZNF646	ENSG00000151006.7	PRSS53	ENSG00000151006|ENSG00000167395	14541	0.211	protein_coding	protein_coding
chr16_31043286_C_T	rs1108431	Red blood cell count,Body fat percentage	Skin_Not_Sun_Exposed_Suprapubic	ENSG00000167395.10	ZNF646	ENSG00000167397.14	VKORC1	ENSG00000167395|ENSG00000167397	21558	0.35363	protein_coding	protein_coding
chr16_31043286_C_T	rs1108431	Red blood cell count,Body fat percentage	Muscle_Skeletal	ENSG00000260911.2	RP11-196G11.2	ENSG00000167395.10	ZNF646	ENSG00000167395|ENSG00000260911	31272	0.18413	lincRNA	protein_coding
chr16_31043286_C_T	rs1108431	Red blood cell count,Body fat percentage	Skin_Not_Sun_Exposed_Suprapubic	ENSG00000167395.10	RP11-196G11.2	ENSG00000260911.2	ZNF646	ENSG00000167395|ENSG00000260911	31272	0.32029	lincRNA	protein_coding
chr16_31046624_A_G	rs17839567	Red blood cell count,Body fat percentage	Heart_Left_Ventricle	ENSG00000167395.10	HSD3B7	ENSG00000099377.13	ZNF646	ENSG00000099377|ENSG00000167395	86151	0.24163	protein_coding	protein_coding
chr16_31049042_C_T	rs11640957	Red blood cell count,Body fat percentage	Testis	ENSG00000260911.2	STX1B	ENSG00000099365.10	RP11-196G11.2	ENSG00000099365|ENSG00000260911	32489	0.30624	protein_coding	lincRNA
chr16_31049042_C_T	rs11640957	Red blood cell count,Body fat percentage	Adipose_Visceral_Omentum	ENSG00000260911.2	HSD3B7	ENSG00000099377.13	RP11-196G11.2	ENSG00000099377|ENSG00000260911	54879	0.24475	protein_coding	lincRNA
chr16_31049042_C_T	rs11640957	Red blood cell count,Body fat percentage	Adipose_Visceral_Omentum	ENSG00000260911.2	STX4	ENSG00000103496.14	RP11-196G11.2	ENSG00000103496|ENSG00000260911	10261	0.29935	protein_coding	lincRNA
chr16_31049042_C_T	rs11640957	Red blood cell count,Body fat percentage	Prostate	ENSG00000260911.2	STX4	ENSG00000103496.14	RP11-196G11.2	ENSG00000103496|ENSG00000260911	10261	0.3344	protein_coding	lincRNA
chr16_31049042_C_T	rs11640957	Red blood cell count,Body fat percentage	Small_Intestine_Terminal_Ileum	ENSG00000260911.2	STX4	ENSG00000103496.14	RP11-196G11.2	ENSG00000103496|ENSG00000260911	10261	0.44582	protein_coding	lincRNA
chr16_31049042_C_T	rs11640957	Red blood cell count,Body fat percentage	Testis	ENSG00000260911.2	STX4	ENSG00000103496.14	RP11-196G11.2	ENSG00000103496|ENSG00000260911	10261	0.3497	protein_coding	lincRNA
chr16_31049042_C_T	rs11640957	Red blood cell count,Body fat percentage	Adipose_Visceral_Omentum	ENSG00000260911.2	RP11-196G11.2	ENSG00000103510.19	KAT8	ENSG00000103510|ENSG00000260911	72604	0.22597	lincRNA	protein_coding
chr16_31049042_C_T	rs11640957	Red blood cell count,Body fat percentage	Esophagus_Muscularis	ENSG00000260911.2	RP11-196G11.2	ENSG00000103510.19	KAT8	ENSG00000103510|ENSG00000260911	72604	0.28007	lincRNA	protein_coding
chr16_31049042_C_T	rs11640957	Red blood cell count,Body fat percentage	Heart_Left_Ventricle	ENSG00000260911.2	RP11-196G11.2	ENSG00000103510.19	KAT8	ENSG00000103510|ENSG00000260911	72604	0.26386	lincRNA	protein_coding
chr16_31051383_G_C	rs59061704	Red blood cell count,Body fat percentage	Skin_Sun_Exposed_Lower_leg	ENSG00000151006.7	HSD3B7	ENSG00000099377.13	PRSS53	ENSG00000099377|ENSG00000151006	100692	0.2627	protein_coding	protein_coding
chr16_31051383_G_C	rs59061704	Red blood cell count,Body fat percentage	Colon_Transverse	ENSG00000260911.2	STX4	ENSG00000103496.14	RP11-196G11.2	ENSG00000103496|ENSG00000260911	10261	0.26456	protein_coding	lincRNA
chr16_31051383_G_C	rs59061704	Red blood cell count,Body fat percentage	Esophagus_Mucosa	ENSG00000260911.2	STX4	ENSG00000103496.14	RP11-196G11.2	ENSG00000103496|ENSG00000260911	10261	0.19599	protein_coding	lincRNA
chr16_31051383_G_C	rs59061704	Red blood cell count,Body fat percentage	Skin_Sun_Exposed_Lower_leg	ENSG00000151006.7	PRSS53	ENSG00000103510.19	KAT8	ENSG00000103510|ENSG00000151006	26791	0.18331	protein_coding	protein_coding
chr16_31051383_G_C	rs59061704	Red blood cell count,Body fat percentage	Colon_Transverse	ENSG00000260911.2	RP11-196G11.2	ENSG00000103510.19	KAT8	ENSG00000103510|ENSG00000260911	72604	0.27656	lincRNA	protein_coding
chr16_31051383_G_C	rs59061704	Red blood cell count,Body fat percentage	Esophagus_Mucosa	ENSG00000260911.2	RP11-196G11.2	ENSG00000103510.19	KAT8	ENSG00000103510|ENSG00000260911	72604	0.25956	lincRNA	protein_coding
chr16_31051383_G_C	rs59061704	Red blood cell count,Body fat percentage	Adipose_Subcutaneous	ENSG00000167395.10	RNF40	ENSG00000103549.21	ZNF646	ENSG00000103549|ENSG00000167395	311304	0.17771	protein_coding	protein_coding
chr16_31051383_G_C	rs59061704	Red blood cell count,Body fat percentage	Skin_Sun_Exposed_Lower_leg	ENSG00000151006.7	ZNF646	ENSG00000167395.10	PRSS53	ENSG00000151006|ENSG00000167395	14541	0.34985	protein_coding	protein_coding
chr16_31051383_G_C	rs59061704	Red blood cell count,Body fat percentage	Skin_Sun_Exposed_Lower_leg	ENSG00000151006.7	PRSS53	ENSG00000167397.14	VKORC1	ENSG00000151006|ENSG00000167397	7017	0.43755	protein_coding	protein_coding
chr16_31051383_G_C	rs59061704	Red blood cell count,Body fat percentage	Skin_Sun_Exposed_Lower_leg	ENSG00000151006.7	RP11-196G11.2	ENSG00000260911.2	PRSS53	ENSG00000151006|ENSG00000260911	45813	0.18995	lincRNA	protein_coding
chr16_31051383_G_C	rs59061704	Red blood cell count,Body fat percentage	Adipose_Subcutaneous	ENSG00000167395.10	RP11-196G11.2	ENSG00000260911.2	ZNF646	ENSG00000167395|ENSG00000260911	31272	0.20832	lincRNA	protein_coding
chr16_31055059_C_A	rs57434408	Red blood cell count,Body fat percentage	Muscle_Skeletal	ENSG00000103496.14	HSD3B7	ENSG00000099377.13	STX4	ENSG00000099377|ENSG00000103496	44618	0.3779	protein_coding	protein_coding
chr16_31055059_C_A	rs57434408	Red blood cell count,Body fat percentage	Skin_Sun_Exposed_Lower_leg	ENSG00000167395.10	HSD3B7	ENSG00000099377.13	ZNF646	ENSG00000099377|ENSG00000167395	86151	0.32263	protein_coding	protein_coding
chr16_31055059_C_A	rs57434408	Red blood cell count,Body fat percentage	Skin_Sun_Exposed_Lower_leg	ENSG00000167397.14	HSD3B7	ENSG00000099377.13	VKORC1	ENSG00000099377|ENSG00000167397	107709	0.29903	protein_coding	protein_coding
chr16_31055059_C_A	rs57434408	Red blood cell count,Body fat percentage	Muscle_Skeletal	ENSG00000103496.14	STX4	ENSG00000103510.19	KAT8	ENSG00000103496|ENSG00000103510	82865	0.27853	protein_coding	protein_coding
chr16_31055059_C_A	rs57434408	Red blood cell count,Body fat percentage	Muscle_Skeletal	ENSG00000103496.14	STX4	ENSG00000167395.10	ZNF646	ENSG00000103496|ENSG00000167395	41533	0.18233	protein_coding	protein_coding
chr16_31055059_C_A	rs57434408	Red blood cell count,Body fat percentage	Muscle_Skeletal	ENSG00000103496.14	STX4	ENSG00000260911.2	RP11-196G11.2	ENSG00000103496|ENSG00000260911	10261	0.37533	protein_coding	lincRNA
chr16_31055059_C_A	rs57434408	Red blood cell count,Body fat percentage	Skin_Sun_Exposed_Lower_leg	ENSG00000167395.10	ZNF646	ENSG00000103510.19	KAT8	ENSG00000103510|ENSG00000167395	41332	0.20753	protein_coding	protein_coding
chr16_31055059_C_A	rs57434408	Red blood cell count,Body fat percentage	Skin_Sun_Exposed_Lower_leg	ENSG00000167397.14	VKORC1	ENSG00000103510.19	KAT8	ENSG00000103510|ENSG00000167397	19774	0.1707	protein_coding	protein_coding
chr16_31055059_C_A	rs57434408	Red blood cell count,Body fat percentage	Skin_Sun_Exposed_Lower_leg	ENSG00000167395.10	ZNF646	ENSG00000151006.7	PRSS53	ENSG00000151006|ENSG00000167395	14541	0.34985	protein_coding	protein_coding
chr16_31055059_C_A	rs57434408	Red blood cell count,Body fat percentage	Skin_Sun_Exposed_Lower_leg	ENSG00000167397.14	PRSS53	ENSG00000151006.7	VKORC1	ENSG00000151006|ENSG00000167397	7017	0.43755	protein_coding	protein_coding
chr16_31055059_C_A	rs57434408	Red blood cell count,Body fat percentage	Skin_Sun_Exposed_Lower_leg	ENSG00000167395.10	ZNF646	ENSG00000167397.14	VKORC1	ENSG00000167395|ENSG00000167397	21558	0.45138	protein_coding	protein_coding
chr16_31055059_C_A	rs57434408	Red blood cell count,Body fat percentage	Skin_Sun_Exposed_Lower_leg	ENSG00000167397.14	ZNF646	ENSG00000167395.10	VKORC1	ENSG00000167395|ENSG00000167397	21558	0.45138	protein_coding	protein_coding
chr16_31055059_C_A	rs57434408	Red blood cell count,Body fat percentage	Skin_Sun_Exposed_Lower_leg	ENSG00000167395.10	RP11-196G11.2	ENSG00000260911.2	ZNF646	ENSG00000167395|ENSG00000260911	31272	0.28698	lincRNA	protein_coding
chr16_31055059_C_A	rs57434408	Red blood cell count,Body fat percentage	Skin_Sun_Exposed_Lower_leg	ENSG00000167397.14	RP11-196G11.2	ENSG00000260911.2	VKORC1	ENSG00000167397|ENSG00000260911	52830	0.26527	lincRNA	protein_coding
chr16_31055217_T_G	rs34649473	BMI,Body fat percentage	Whole_Blood	ENSG00000167394.12	RP11-196G11.6	ENSG00000232748.3	ZNF668	ENSG00000167394|ENSG00000232748	17860	0.16289	lincRNA	protein_coding
chr16_31057070_G_A	rs11642003	Red blood cell count,Body fat percentage	Colon_Transverse	ENSG00000103496.14	HSD3B7	ENSG00000099377.13	STX4	ENSG00000099377|ENSG00000103496	44618	0.25308	protein_coding	protein_coding
chr16_31057070_G_A	rs11642003	Red blood cell count,Body fat percentage	Colon_Transverse	ENSG00000103496.14	STX4	ENSG00000260911.2	RP11-196G11.2	ENSG00000103496|ENSG00000260911	10261	0.26456	protein_coding	lincRNA
chr16_31057682_C_G	rs117602889	BMI,Red blood cell count	Cells_Cultured_fibroblasts	ENSG00000103496.14	HSD3B7	ENSG00000099377.13	STX4	ENSG00000099377|ENSG00000103496	44618	0.22827	protein_coding	protein_coding
chr16_31066014_G_A	rs11647284	Red blood cell count,Body fat percentage	Artery_Aorta	ENSG00000099365.10	HSD3B7	ENSG00000099377.13	STX1B	ENSG00000099365|ENSG00000099377	22390	0.30406	protein_coding	protein_coding
chr16_31066014_G_A	rs11647284	Red blood cell count,Body fat percentage	Artery_Aorta	ENSG00000099365.10	STX1B	ENSG00000260911.2	RP11-196G11.2	ENSG00000099365|ENSG00000260911	32489	0.26806	protein_coding	lincRNA
chr16_31066088_A_G	rs9927295	BMI,Red blood cell count	Artery_Tibial	ENSG00000099377.13	HSD3B7	ENSG00000099365.10	STX1B	ENSG00000099365|ENSG00000099377	22390	0.38696	protein_coding	protein_coding
chr16_31066088_A_G	rs9927295	BMI,Red blood cell count	Artery_Tibial	ENSG00000167397.14	STX1B	ENSG00000099365.10	VKORC1	ENSG00000099365|ENSG00000167397	85319	0.17973	protein_coding	protein_coding
chr16_31066088_A_G	rs9927295	BMI,Red blood cell count	Artery_Tibial	ENSG00000099377.13	HSD3B7	ENSG00000167397.14	VKORC1	ENSG00000099377|ENSG00000167397	107709	0.25896	protein_coding	protein_coding
chr16_31066088_A_G	rs9927295	BMI,Red blood cell count	Artery_Tibial	ENSG00000167397.14	HSD3B7	ENSG00000099377.13	VKORC1	ENSG00000099377|ENSG00000167397	107709	0.25896	protein_coding	protein_coding
chr16_31066088_A_G	rs9927295	BMI,Red blood cell count	Esophagus_Muscularis	ENSG00000167397.14	STX4	ENSG00000103496.14	VKORC1	ENSG00000103496|ENSG00000167397	63091	0.2003	protein_coding	protein_coding
chr16_31068513_C_A	rs8047803	Red blood cell count,Body fat percentage	Testis	ENSG00000167394.12	ZNF668	ENSG00000167395.10	ZNF646	ENSG00000167394|ENSG00000167395	102	0.52552	protein_coding	protein_coding
chr16_31068513_C_A	rs8047803	Red blood cell count,Body fat percentage	Testis	ENSG00000167395.10	ZNF668	ENSG00000167394.12	ZNF646	ENSG00000167394|ENSG00000167395	102	0.52552	protein_coding	protein_coding
chr16_31072003_G_A	rs6565217	Red blood cell count,Body fat percentage	Liver	ENSG00000260911.2	STX4	ENSG00000103496.14	RP11-196G11.2	ENSG00000103496|ENSG00000260911	10261	0.37701	protein_coding	lincRNA
chr16_31085555_A_C	rs4468641	Red blood cell count,Body fat percentage	Liver	ENSG00000167395.10	HSD3B7	ENSG00000099377.13	ZNF646	ENSG00000099377|ENSG00000167395	86151	0.3044	protein_coding	protein_coding
chr16_31085555_A_C	rs4468641	Red blood cell count,Body fat percentage	Skin_Not_Sun_Exposed_Suprapubic	ENSG00000167397.14	HSD3B7	ENSG00000099377.13	VKORC1	ENSG00000099377|ENSG00000167397	107709	0.34041	protein_coding	protein_coding
chr16_31085555_A_C	rs4468641	Red blood cell count,Body fat percentage	Liver	ENSG00000167395.10	ZNF646	ENSG00000151006.7	PRSS53	ENSG00000151006|ENSG00000167395	14541	0.58322	protein_coding	protein_coding
chr16_31085555_A_C	rs4468641	Red blood cell count,Body fat percentage	Skin_Not_Sun_Exposed_Suprapubic	ENSG00000167397.14	PRSS53	ENSG00000151006.7	VKORC1	ENSG00000151006|ENSG00000167397	7017	0.28738	protein_coding	protein_coding
chr16_31085555_A_C	rs4468641	Red blood cell count,Body fat percentage	Liver	ENSG00000167395.10	ZNF646	ENSG00000167397.14	VKORC1	ENSG00000167395|ENSG00000167397	21558	0.3943	protein_coding	protein_coding
chr16_31085555_A_C	rs4468641	Red blood cell count,Body fat percentage	Skin_Not_Sun_Exposed_Suprapubic	ENSG00000167397.14	ZNF646	ENSG00000167395.10	VKORC1	ENSG00000167395|ENSG00000167397	21558	0.35363	protein_coding	protein_coding
chr16_31085555_A_C	rs4468641	Red blood cell count,Body fat percentage	Skin_Not_Sun_Exposed_Suprapubic	ENSG00000167397.14	RP11-196G11.2	ENSG00000260911.2	VKORC1	ENSG00000167397|ENSG00000260911	52830	0.23486	lincRNA	protein_coding
chr16_31088462_T_C	rs17839568	Red blood cell count,Body fat percentage	Ovary	ENSG00000099365.10	HSD3B7	ENSG00000099377.13	STX1B	ENSG00000099365|ENSG00000099377	22390	0.33439	protein_coding	protein_coding
chr16_31088538_G_A	rs73530203	Red blood cell count,Body fat percentage	Whole_Blood	ENSG00000151006.7	PRSS53	ENSG00000167397.14	VKORC1	ENSG00000151006|ENSG00000167397	7017	0.25199	protein_coding	protein_coding
chr16_31093188_C_G	rs8050894	BMI,Body fat percentage	Lung	ENSG00000099381.17	SETD1A	ENSG00000167395.10	ZNF646	ENSG00000099381|ENSG00000167395	117128	0.22988	protein_coding	protein_coding
chr16_31093557_G_A	rs9934438	BMI,Body fat percentage	Liver	ENSG00000151006.7	HSD3B7	ENSG00000099377.13	PRSS53	ENSG00000099377|ENSG00000151006	100692	0.29906	protein_coding	protein_coding
chr16_31093557_G_A	rs9934438	BMI,Body fat percentage	Liver	ENSG00000151006.7	PRSS53	ENSG00000103510.19	KAT8	ENSG00000103510|ENSG00000151006	26791	0.3242	protein_coding	protein_coding
chr16_31093557_G_A	rs9934438	BMI,Body fat percentage	Liver	ENSG00000151006.7	ZNF646	ENSG00000167395.10	PRSS53	ENSG00000151006|ENSG00000167395	14541	0.58322	protein_coding	protein_coding
chr16_31093557_G_A	rs9934438	BMI,Body fat percentage	Liver	ENSG00000151006.7	PRSS53	ENSG00000167397.14	VKORC1	ENSG00000151006|ENSG00000167397	7017	0.7114	protein_coding	protein_coding
chr16_31094233_A_C	rs2884737	BMI,Body fat percentage	Lung	ENSG00000167397.14	VKORC1	ENSG00000140688.16	C16orf58	ENSG00000140688|ENSG00000167397	413329	0.19687	protein_coding	protein_coding
chr16_31094233_A_C	rs2884737	BMI,Body fat percentage	Adrenal_Gland	ENSG00000151006.7	PRSS53	ENSG00000167397.14	VKORC1	ENSG00000151006|ENSG00000167397	7017	0.40455	protein_coding	protein_coding
chr16_31094233_A_C	rs2884737	BMI,Body fat percentage	Adrenal_Gland	ENSG00000167397.14	PRSS53	ENSG00000151006.7	VKORC1	ENSG00000151006|ENSG00000167397	7017	0.40455	protein_coding	protein_coding
chr16_31094233_A_C	rs2884737	BMI,Body fat percentage	Cells_Cultured_fibroblasts	ENSG00000151006.7	PRSS53	ENSG00000167397.14	VKORC1	ENSG00000151006|ENSG00000167397	7017	0.42135	protein_coding	protein_coding
chr16_31094233_A_C	rs2884737	BMI,Body fat percentage	Cells_Cultured_fibroblasts	ENSG00000167397.14	PRSS53	ENSG00000151006.7	VKORC1	ENSG00000151006|ENSG00000167397	7017	0.42135	protein_coding	protein_coding
chr16_31094233_A_C	rs2884737	BMI,Body fat percentage	Esophagus_Muscularis	ENSG00000151006.7	PRSS53	ENSG00000167397.14	VKORC1	ENSG00000151006|ENSG00000167397	7017	0.21734	protein_coding	protein_coding
chr16_31094233_A_C	rs2884737	BMI,Body fat percentage	Heart_Left_Ventricle	ENSG00000151006.7	PRSS53	ENSG00000167397.14	VKORC1	ENSG00000151006|ENSG00000167397	7017	0.24083	protein_coding	protein_coding
chr16_31094233_A_C	rs2884737	BMI,Body fat percentage	Heart_Left_Ventricle	ENSG00000167397.14	PRSS53	ENSG00000151006.7	VKORC1	ENSG00000151006|ENSG00000167397	7017	0.24083	protein_coding	protein_coding
chr16_31094233_A_C	rs2884737	BMI,Body fat percentage	Lung	ENSG00000167397.14	PRSS53	ENSG00000151006.7	VKORC1	ENSG00000151006|ENSG00000167397	7017	0.24779	protein_coding	protein_coding
chr16_31094233_A_C	rs2884737	BMI,Body fat percentage	Spleen	ENSG00000167397.14	PRSS53	ENSG00000151006.7	VKORC1	ENSG00000151006|ENSG00000167397	7017	0.3282	protein_coding	protein_coding
chr16_31094233_A_C	rs2884737	BMI,Body fat percentage	Testis	ENSG00000151006.7	PRSS53	ENSG00000167397.14	VKORC1	ENSG00000151006|ENSG00000167397	7017	0.49679	protein_coding	protein_coding
chr16_31094233_A_C	rs2884737	BMI,Body fat percentage	Testis	ENSG00000167397.14	PRSS53	ENSG00000151006.7	VKORC1	ENSG00000151006|ENSG00000167397	7017	0.49679	protein_coding	protein_coding
chr16_31094233_A_C	rs2884737	BMI,Body fat percentage	Heart_Left_Ventricle	ENSG00000167397.14	RP11-196G11.6	ENSG00000232748.3	VKORC1	ENSG00000167397|ENSG00000232748	39520	0.22464	lincRNA	protein_coding
chr16_31096368_C_T	rs9923231	BMI,Body fat percentage	Liver	ENSG00000167397.14	HSD3B7	ENSG00000099377.13	VKORC1	ENSG00000099377|ENSG00000167397	107709	0.30475	protein_coding	protein_coding
chr16_31096368_C_T	rs9923231	BMI,Body fat percentage	Liver	ENSG00000167397.14	PRSS53	ENSG00000151006.7	VKORC1	ENSG00000151006|ENSG00000167397	7017	0.7114	protein_coding	protein_coding
chr16_31096368_C_T	rs9923231	BMI,Body fat percentage	Liver	ENSG00000167397.14	ZNF646	ENSG00000167395.10	VKORC1	ENSG00000167395|ENSG00000167397	21558	0.3943	protein_coding	protein_coding
chr16_31097966_G_GTCATCCA	rs59502288	Red blood cell count,Body fat percentage	Muscle_Skeletal	ENSG00000167397.14	PRSS53	ENSG00000151006.7	VKORC1	ENSG00000151006|ENSG00000167397	7017	0.24147	protein_coding	protein_coding
chr16_31097966_G_GTCATCCA	rs59502288	Red blood cell count,Body fat percentage	Muscle_Skeletal	ENSG00000167397.14	ZNF668	ENSG00000167394.12	VKORC1	ENSG00000167394|ENSG00000167397	21660	0.18812	protein_coding	protein_coding
chr16_31101489_A_C	rs7187995	BMI,Body fat percentage	Thyroid	ENSG00000103510.19	STX1B	ENSG00000099365.10	KAT8	ENSG00000099365|ENSG00000103510	105093	0.29352	protein_coding	protein_coding
chr16_31101489_A_C	rs7187995	BMI,Body fat percentage	Muscle_Skeletal	ENSG00000103510.19	HSD3B7	ENSG00000099377.13	KAT8	ENSG00000099377|ENSG00000103510	127483	0.19806	protein_coding	protein_coding
chr16_31101489_A_C	rs7187995	BMI,Body fat percentage	Skin_Not_Sun_Exposed_Suprapubic	ENSG00000103510.19	HSD3B7	ENSG00000099377.13	KAT8	ENSG00000099377|ENSG00000103510	127483	0.29182	protein_coding	protein_coding
chr16_31101489_A_C	rs7187995	BMI,Body fat percentage	Thyroid	ENSG00000103510.19	HSD3B7	ENSG00000099377.13	KAT8	ENSG00000099377|ENSG00000103510	127483	0.22695	protein_coding	protein_coding
chr16_31101489_A_C	rs7187995	BMI,Body fat percentage	Whole_Blood	ENSG00000167397.14	HSD3B7	ENSG00000099377.13	VKORC1	ENSG00000099377|ENSG00000167397	107709	0.19881	protein_coding	protein_coding
chr16_31101489_A_C	rs7187995	BMI,Body fat percentage	Muscle_Skeletal	ENSG00000103510.19	STX4	ENSG00000103496.14	KAT8	ENSG00000103496|ENSG00000103510	82865	0.27853	protein_coding	protein_coding
chr16_31101489_A_C	rs7187995	BMI,Body fat percentage	Whole_Blood	ENSG00000167397.14	VKORC1	ENSG00000103507.13	BCKDK	ENSG00000103507|ENSG00000167397	10127	0.21165	protein_coding	protein_coding
chr16_31101489_A_C	rs7187995	BMI,Body fat percentage	Muscle_Skeletal	ENSG00000103510.19	ZNF646	ENSG00000167395.10	KAT8	ENSG00000103510|ENSG00000167395	41332	0.26067	protein_coding	protein_coding
chr16_31101489_A_C	rs7187995	BMI,Body fat percentage	Brain_Cortex	ENSG00000103510.19	KAT8	ENSG00000178226.10	PRSS36	ENSG00000103510|ENSG00000178226	34340	0.40293	protein_coding	protein_coding
chr16_31101489_A_C	rs7187995	BMI,Body fat percentage	Skin_Not_Sun_Exposed_Suprapubic	ENSG00000103510.19	KAT8	ENSG00000178226.10	PRSS36	ENSG00000103510|ENSG00000178226	34340	0.20541	protein_coding	protein_coding
chr16_31101489_A_C	rs7187995	BMI,Body fat percentage	Breast_Mammary_Tissue	ENSG00000103510.19	RP11-196G11.2	ENSG00000260911.2	KAT8	ENSG00000103510|ENSG00000260911	72604	0.30221	lincRNA	protein_coding
chr16_31101489_A_C	rs7187995	BMI,Body fat percentage	Muscle_Skeletal	ENSG00000103510.19	RP11-196G11.2	ENSG00000260911.2	KAT8	ENSG00000103510|ENSG00000260911	72604	0.21495	lincRNA	protein_coding
chr16_31101489_A_C	rs7187995	BMI,Body fat percentage	Skin_Not_Sun_Exposed_Suprapubic	ENSG00000103510.19	RP11-196G11.2	ENSG00000260911.2	KAT8	ENSG00000103510|ENSG00000260911	72604	0.28841	lincRNA	protein_coding
chr16_31101489_A_C	rs7187995	BMI,Body fat percentage	Thyroid	ENSG00000103510.19	RP11-196G11.2	ENSG00000260911.2	KAT8	ENSG00000103510|ENSG00000260911	72604	0.24767	lincRNA	protein_coding
chr16_31101489_A_C	rs7187995	BMI,Body fat percentage	Whole_Blood	ENSG00000167397.14	PRSS53	ENSG00000151006.7	VKORC1	ENSG00000151006|ENSG00000167397	7017	0.25199	protein_coding	protein_coding
chr16_31101489_A_C	rs7187995	BMI,Body fat percentage	Whole_Blood	ENSG00000167397.14	ZNF646	ENSG00000167395.10	VKORC1	ENSG00000167395|ENSG00000167397	21558	0.17147	protein_coding	protein_coding
chr16_31106703_C_A	rs12716981	BMI,Body fat percentage	Muscle_Skeletal	ENSG00000167395.10	HSD3B7	ENSG00000099377.13	ZNF646	ENSG00000099377|ENSG00000167395	86151	0.15284	protein_coding	protein_coding
chr16_31106703_C_A	rs12716981	BMI,Body fat percentage	Muscle_Skeletal	ENSG00000099381.17	SETD1A	ENSG00000167395.10	ZNF646	ENSG00000099381|ENSG00000167395	117128	0.18991	protein_coding	protein_coding
chr16_31106703_C_A	rs12716981	BMI,Body fat percentage	Muscle_Skeletal	ENSG00000167395.10	SETD1A	ENSG00000099381.17	ZNF646	ENSG00000099381|ENSG00000167395	117128	0.18991	protein_coding	protein_coding
chr16_31106703_C_A	rs12716981	BMI,Body fat percentage	Muscle_Skeletal	ENSG00000167395.10	STX4	ENSG00000103496.14	ZNF646	ENSG00000103496|ENSG00000167395	41533	0.18233	protein_coding	protein_coding
chr16_31106703_C_A	rs12716981	BMI,Body fat percentage	Muscle_Skeletal	ENSG00000167395.10	ZNF646	ENSG00000103510.19	KAT8	ENSG00000103510|ENSG00000167395	41332	0.26067	protein_coding	protein_coding
chr16_31106703_C_A	rs12716981	BMI,Body fat percentage	Skin_Sun_Exposed_Lower_leg	ENSG00000167394.12	RP11-196G11.6	ENSG00000232748.3	ZNF668	ENSG00000167394|ENSG00000232748	17860	0.19364	lincRNA	protein_coding
chr16_31106703_C_A	rs12716981	BMI,Body fat percentage	Muscle_Skeletal	ENSG00000167395.10	RP11-196G11.2	ENSG00000260911.2	ZNF646	ENSG00000167395|ENSG00000260911	31272	0.18413	lincRNA	protein_coding
chr16_31118574_A_G	rs9925964	BMI,Body fat percentage	Brain_Frontal_Cortex_BA9	ENSG00000103510.19	KAT8	ENSG00000178226.10	PRSS36	ENSG00000103510|ENSG00000178226	34340	0.34266	protein_coding	protein_coding
chr16_31120293_A_G	rs4527034	BMI,Body fat percentage	Skin_Sun_Exposed_Lower_leg	ENSG00000103510.19	HSD3B7	ENSG00000099377.13	KAT8	ENSG00000099377|ENSG00000103510	127483	0.30576	protein_coding	protein_coding
chr16_31120293_A_G	rs4527034	BMI,Body fat percentage	Brain_Cerebellum	ENSG00000103510.19	BCKDK	ENSG00000103507.13	KAT8	ENSG00000103507|ENSG00000103510	9647	0.42546	protein_coding	protein_coding
chr16_31120293_A_G	rs4527034	BMI,Body fat percentage	Skin_Sun_Exposed_Lower_leg	ENSG00000103510.19	PRSS53	ENSG00000151006.7	KAT8	ENSG00000103510|ENSG00000151006	26791	0.18331	protein_coding	protein_coding
chr16_31120293_A_G	rs4527034	BMI,Body fat percentage	Skin_Sun_Exposed_Lower_leg	ENSG00000103510.19	ZNF646	ENSG00000167395.10	KAT8	ENSG00000103510|ENSG00000167395	41332	0.20753	protein_coding	protein_coding
chr16_31120293_A_G	rs4527034	BMI,Body fat percentage	Skin_Sun_Exposed_Lower_leg	ENSG00000103510.19	VKORC1	ENSG00000167397.14	KAT8	ENSG00000103510|ENSG00000167397	19774	0.1707	protein_coding	protein_coding
chr16_31120293_A_G	rs4527034	BMI,Body fat percentage	Brain_Cerebellum	ENSG00000103510.19	RP11-196G11.2	ENSG00000260911.2	KAT8	ENSG00000103510|ENSG00000260911	72604	0.37646	lincRNA	protein_coding
chr16_31120293_A_G	rs4527034	BMI,Body fat percentage	Esophagus_Gastroesophageal_Junction	ENSG00000103510.19	RP11-196G11.2	ENSG00000260911.2	KAT8	ENSG00000103510|ENSG00000260911	72604	0.31485	lincRNA	protein_coding
chr16_31120293_A_G	rs4527034	BMI,Body fat percentage	Skin_Sun_Exposed_Lower_leg	ENSG00000103510.19	RP11-196G11.2	ENSG00000260911.2	KAT8	ENSG00000103510|ENSG00000260911	72604	0.24594	lincRNA	protein_coding
chr16_31120929_A_G	rs11865499	Red blood cell count,Body fat percentage	Esophagus_Mucosa	ENSG00000103510.19	STX1B	ENSG00000099365.10	KAT8	ENSG00000099365|ENSG00000103510	105093	0.20625	protein_coding	protein_coding
chr16_31120929_A_G	rs11865499	Red blood cell count,Body fat percentage	Pancreas	ENSG00000103510.19	STX1B	ENSG00000099365.10	KAT8	ENSG00000099365|ENSG00000103510	105093	0.30601	protein_coding	protein_coding
chr16_31120929_A_G	rs11865499	Red blood cell count,Body fat percentage	Esophagus_Mucosa	ENSG00000103510.19	HSD3B7	ENSG00000099377.13	KAT8	ENSG00000099377|ENSG00000103510	127483	0.29295	protein_coding	protein_coding
chr16_31120929_A_G	rs11865499	Red blood cell count,Body fat percentage	Pancreas	ENSG00000103510.19	HSD3B7	ENSG00000099377.13	KAT8	ENSG00000099377|ENSG00000103510	127483	0.25253	protein_coding	protein_coding
chr16_31120929_A_G	rs11865499	Red blood cell count,Body fat percentage	Esophagus_Mucosa	ENSG00000103510.19	SETD1A	ENSG00000099381.17	KAT8	ENSG00000099381|ENSG00000103510	158460	0.18709	protein_coding	protein_coding
chr16_31120929_A_G	rs11865499	Red blood cell count,Body fat percentage	Esophagus_Mucosa	ENSG00000103510.19	RP11-196G11.2	ENSG00000260911.2	KAT8	ENSG00000103510|ENSG00000260911	72604	0.25956	lincRNA	protein_coding
chr16_31121341_G_A	rs28725459	Red blood cell count,Body fat percentage	Nerve_Tibial	ENSG00000103510.19	STX1B	ENSG00000099365.10	KAT8	ENSG00000099365|ENSG00000103510	105093	0.18373	protein_coding	protein_coding
chr16_31121341_G_A	rs28725459	Red blood cell count,Body fat percentage	Colon_Transverse	ENSG00000103510.19	ZNF646	ENSG00000167395.10	KAT8	ENSG00000103510|ENSG00000167395	41332	0.23036	protein_coding	protein_coding
chr16_31121341_G_A	rs28725459	Red blood cell count,Body fat percentage	Brain_Nucleus_accumbens_basal_ganglia	ENSG00000103510.19	KAT8	ENSG00000178226.10	PRSS36	ENSG00000103510|ENSG00000178226	34340	0.32885	protein_coding	protein_coding
chr16_31121341_G_A	rs28725459	Red blood cell count,Body fat percentage	Pituitary	ENSG00000103510.19	KAT8	ENSG00000178226.10	PRSS36	ENSG00000103510|ENSG00000178226	34340	0.26719	protein_coding	protein_coding
chr16_31121341_G_A	rs28725459	Red blood cell count,Body fat percentage	Colon_Transverse	ENSG00000103510.19	RP11-196G11.2	ENSG00000260911.2	KAT8	ENSG00000103510|ENSG00000260911	72604	0.27656	lincRNA	protein_coding
chr16_31121341_G_A	rs28725459	Red blood cell count,Body fat percentage	Esophagus_Muscularis	ENSG00000103510.19	RP11-196G11.2	ENSG00000260911.2	KAT8	ENSG00000103510|ENSG00000260911	72604	0.28007	lincRNA	protein_coding
chr16_31121341_G_A	rs28725459	Red blood cell count,Body fat percentage	Nerve_Tibial	ENSG00000103510.19	RP11-196G11.2	ENSG00000260911.2	KAT8	ENSG00000103510|ENSG00000260911	72604	0.24094	lincRNA	protein_coding
chr16_31122892_T_A	rs60996860	Red blood cell count,Body fat percentage	Cells_Cultured_fibroblasts	ENSG00000103510.19	HSD3B7	ENSG00000099377.13	KAT8	ENSG00000099377|ENSG00000103510	127483	0.20646	protein_coding	protein_coding
chr16_31122892_T_A	rs60996860	Red blood cell count,Body fat percentage	Skin_Sun_Exposed_Lower_leg	ENSG00000178226.10	HSD3B7	ENSG00000099377.13	PRSS36	ENSG00000099377|ENSG00000178226	161823	0.16468	protein_coding	protein_coding
chr16_31122892_T_A	rs60996860	Red blood cell count,Body fat percentage	Cells_Cultured_fibroblasts	ENSG00000103510.19	RP11-196G11.2	ENSG00000260911.2	KAT8	ENSG00000103510|ENSG00000260911	72604	0.263	lincRNA	protein_coding
chr16_31136227_G_A	rs2855475	BMI,Body fat percentage	Liver	ENSG00000103510.19	PRSS53	ENSG00000151006.7	KAT8	ENSG00000103510|ENSG00000151006	26791	0.3242	protein_coding	protein_coding
chr16_31136227_G_A	rs2855475	BMI,Body fat percentage	Brain_Cerebellar_Hemisphere	ENSG00000103510.19	RP11-196G11.2	ENSG00000260911.2	KAT8	ENSG00000103510|ENSG00000260911	72604	0.34684	lincRNA	protein_coding
chr16_31136227_G_A	rs2855475	BMI,Body fat percentage	Heart_Left_Ventricle	ENSG00000103510.19	RP11-196G11.2	ENSG00000260911.2	KAT8	ENSG00000103510|ENSG00000260911	72604	0.26386	lincRNA	protein_coding
chr16_31142825_G_A	rs1549299	Red blood cell count,Body fat percentage	Brain_Cortex	ENSG00000178226.10	KAT8	ENSG00000103510.19	PRSS36	ENSG00000103510|ENSG00000178226	34340	0.40293	protein_coding	protein_coding
chr16_31142825_G_A	rs1549299	Red blood cell count,Body fat percentage	Brain_Frontal_Cortex_BA9	ENSG00000178226.10	KAT8	ENSG00000103510.19	PRSS36	ENSG00000103510|ENSG00000178226	34340	0.34266	protein_coding	protein_coding
chr16_31216587_C_T	rs2288005	BMI,Body fat percentage	Pituitary	ENSG00000052344.15	PRSS8	ENSG00000178226.10	PRSS36	ENSG00000052344|ENSG00000178226	14332	0.35556	protein_coding	protein_coding
chr16_349054_C_T	rs9938786	BMI,Red blood cell count,Body fat percentage	Heart_Left_Ventricle	ENSG00000103126.14	AXIN1	ENSG00000257108.1	NHLRC4	ENSG00000103126|ENSG00000257108	214891	0.24512	protein_coding	protein_coding
chr16_351629_A_AGAG	rs10637005	BMI,Red blood cell count	Muscle_Skeletal	ENSG00000103126.14	AXIN1	ENSG00000129925.10	TMEM8A	ENSG00000103126|ENSG00000129925	31723	0.1511	protein_coding	protein_coding
chr16_383552_T_C	rs763148	BMI,Red blood cell count	Esophagus_Mucosa	ENSG00000129925.10	TMEM8A	ENSG00000103202.12	NME4	ENSG00000103202|ENSG00000129925	12329	0.19139	protein_coding	protein_coding
chr16_4880099_C_T	rs1876359	BMI,Body fat percentage	Artery_Aorta	ENSG00000118900.14	UBN1	ENSG00000118898.15	PPL	ENSG00000118898|ENSG00000118900	114076	0.28781	protein_coding	protein_coding
chr16_4899607_A_C	rs7193783	BMI,Body fat percentage	Nerve_Tibial	ENSG00000118900.14	UBN1	ENSG00000118898.15	PPL	ENSG00000118898|ENSG00000118900	114076	0.30514	protein_coding	protein_coding
chr16_53756087_C_T	rs2892469	BMI,Body fat percentage	Thyroid	ENSG00000140718.20	FTO	ENSG00000103494.12	RPGRIP1L	ENSG00000103494|ENSG00000140718	2246	0.15456	protein_coding	protein_coding
chr16_69548009_T_C	rs4783722	BMI,Red blood cell count,Body fat percentage,Type 2 diabetes	Thyroid	ENSG00000102908.20	CYB5B	ENSG00000103018.16	NFAT5	ENSG00000102908|ENSG00000103018	140569	0.2268	protein_coding	protein_coding
chr16_69736129_G_A	rs138993217	BMI,Red blood cell count,Body fat percentage	Cells_Cultured_fibroblasts	ENSG00000102908.20	SNTB2	ENSG00000168807.16	NFAT5	ENSG00000102908|ENSG00000168807	377965	0.20189	protein_coding	protein_coding
chr16_69933829_G_A	rs8047818	BMI,Body fat percentage	Artery_Tibial	ENSG00000198373.12	WWP2	ENSG00000157335.20	CLEC18C	ENSG00000157335|ENSG00000198373	411143	0.20177	protein_coding	protein_coding
chr16_69944708_T_C	rs4985463	BMI,Body fat percentage,Obesity	Spleen	ENSG00000157322.17	CLEC18A	ENSG00000090857.13	PDPR	ENSG00000090857|ENSG00000157322	162921	0.2647	protein_coding	protein_coding
chr16_69944708_T_C	rs4985463	BMI,Body fat percentage,Obesity	Spleen	ENSG00000157322.17	CLEC18A	ENSG00000223496.2	EXOSC6	ENSG00000157322|ENSG00000223496	301225	0.47637	protein_coding	protein_coding
chr16_70119259_A_G	rs2549082	BMI,Body fat percentage	Artery_Aorta	ENSG00000157335.20	CLEC18C	ENSG00000189091.12	SF3B3	ENSG00000157335|ENSG00000189091	350339	0.25335	protein_coding	protein_coding
chr16_70251998_A_G	rs4985407	BMI,Body fat percentage	Brain_Cerebellum	ENSG00000223496.2	PDPR	ENSG00000090857.13	EXOSC6	ENSG00000090857|ENSG00000223496	138304	0.29403	protein_coding	protein_coding
chr16_70251998_A_G	rs4985407	BMI,Body fat percentage	Muscle_Skeletal	ENSG00000223496.2	PDPR	ENSG00000090857.13	EXOSC6	ENSG00000090857|ENSG00000223496	138304	0.14348	protein_coding	protein_coding
chr16_70251998_A_G	rs4985407	BMI,Body fat percentage	Nerve_Tibial	ENSG00000223496.2	PDPR	ENSG00000090857.13	EXOSC6	ENSG00000090857|ENSG00000223496	138304	0.17654	protein_coding	protein_coding
chr16_70251998_A_G	rs4985407	BMI,Body fat percentage	Pituitary	ENSG00000223496.2	PDPR	ENSG00000090857.13	EXOSC6	ENSG00000090857|ENSG00000223496	138304	0.31654	protein_coding	protein_coding
chr16_70251998_A_G	rs4985407	BMI,Body fat percentage	Skin_Not_Sun_Exposed_Suprapubic	ENSG00000223496.2	PDPR	ENSG00000090857.13	EXOSC6	ENSG00000090857|ENSG00000223496	138304	0.22231	protein_coding	protein_coding
chr16_70251998_A_G	rs4985407	BMI,Body fat percentage	Whole_Blood	ENSG00000223496.2	PDPR	ENSG00000090857.13	EXOSC6	ENSG00000090857|ENSG00000223496	138304	0.15703	protein_coding	protein_coding
chr16_70251998_A_G	rs4985407	BMI,Body fat percentage	Muscle_Skeletal	ENSG00000223496.2	EXOSC6	ENSG00000090861.15	AARS	ENSG00000090861|ENSG00000223496	37613	0.38899	protein_coding	protein_coding
chr16_70251998_A_G	rs4985407	BMI,Body fat percentage	Brain_Cerebellar_Hemisphere	ENSG00000223496.2	EXOSC6	ENSG00000103051.18	COG4	ENSG00000103051|ENSG00000223496	271635	0.31074	protein_coding	protein_coding
chr16_70251998_A_G	rs4985407	BMI,Body fat percentage	Testis	ENSG00000223496.2	EXOSC6	ENSG00000103051.18	COG4	ENSG00000103051|ENSG00000223496	271635	0.25703	protein_coding	protein_coding
chr16_70251998_A_G	rs4985407	BMI,Body fat percentage	Whole_Blood	ENSG00000223496.2	EXOSC6	ENSG00000103051.18	COG4	ENSG00000103051|ENSG00000223496	271635	0.21608	protein_coding	protein_coding
chr16_70251998_A_G	rs4985407	BMI,Body fat percentage	Lung	ENSG00000223496.2	NIP7	ENSG00000132603.13	EXOSC6	ENSG00000132603|ENSG00000223496	912346	0.19654	protein_coding	protein_coding
chr16_70251998_A_G	rs4985407	BMI,Body fat percentage	Adipose_Subcutaneous	ENSG00000223496.2	CLEC18A	ENSG00000157322.17	EXOSC6	ENSG00000157322|ENSG00000223496	301225	0.49146	protein_coding	protein_coding
chr16_70251998_A_G	rs4985407	BMI,Body fat percentage	Artery_Aorta	ENSG00000223496.2	CLEC18A	ENSG00000157322.17	EXOSC6	ENSG00000157322|ENSG00000223496	301225	0.49908	protein_coding	protein_coding
chr16_70251998_A_G	rs4985407	BMI,Body fat percentage	Artery_Tibial	ENSG00000223496.2	CLEC18A	ENSG00000157322.17	EXOSC6	ENSG00000157322|ENSG00000223496	301225	0.47258	protein_coding	protein_coding
chr16_70251998_A_G	rs4985407	BMI,Body fat percentage	Brain_Caudate_basal_ganglia	ENSG00000223496.2	CLEC18A	ENSG00000157322.17	EXOSC6	ENSG00000157322|ENSG00000223496	301225	0.43674	protein_coding	protein_coding
chr16_70251998_A_G	rs4985407	BMI,Body fat percentage	Brain_Cerebellar_Hemisphere	ENSG00000223496.2	CLEC18A	ENSG00000157322.17	EXOSC6	ENSG00000157322|ENSG00000223496	301225	0.40278	protein_coding	protein_coding
chr16_70251998_A_G	rs4985407	BMI,Body fat percentage	Brain_Cerebellum	ENSG00000223496.2	CLEC18A	ENSG00000157322.17	EXOSC6	ENSG00000157322|ENSG00000223496	301225	0.42711	protein_coding	protein_coding
chr16_70251998_A_G	rs4985407	BMI,Body fat percentage	Brain_Frontal_Cortex_BA9	ENSG00000223496.2	CLEC18A	ENSG00000157322.17	EXOSC6	ENSG00000157322|ENSG00000223496	301225	0.38512	protein_coding	protein_coding
chr16_70251998_A_G	rs4985407	BMI,Body fat percentage	Brain_Hippocampus	ENSG00000223496.2	CLEC18A	ENSG00000157322.17	EXOSC6	ENSG00000157322|ENSG00000223496	301225	0.51494	protein_coding	protein_coding
chr16_70251998_A_G	rs4985407	BMI,Body fat percentage	Brain_Hypothalamus	ENSG00000223496.2	CLEC18A	ENSG00000157322.17	EXOSC6	ENSG00000157322|ENSG00000223496	301225	0.51405	protein_coding	protein_coding
chr16_70251998_A_G	rs4985407	BMI,Body fat percentage	Brain_Nucleus_accumbens_basal_ganglia	ENSG00000223496.2	CLEC18A	ENSG00000157322.17	EXOSC6	ENSG00000157322|ENSG00000223496	301225	0.45135	protein_coding	protein_coding
chr16_70251998_A_G	rs4985407	BMI,Body fat percentage	Brain_Putamen_basal_ganglia	ENSG00000223496.2	CLEC18A	ENSG00000157322.17	EXOSC6	ENSG00000157322|ENSG00000223496	301225	0.59797	protein_coding	protein_coding
chr16_70251998_A_G	rs4985407	BMI,Body fat percentage	Brain_Spinal_cord_cervical_c-1	ENSG00000223496.2	CLEC18A	ENSG00000157322.17	EXOSC6	ENSG00000157322|ENSG00000223496	301225	0.5018	protein_coding	protein_coding
chr16_70251998_A_G	rs4985407	BMI,Body fat percentage	Brain_Substantia_nigra	ENSG00000223496.2	CLEC18A	ENSG00000157322.17	EXOSC6	ENSG00000157322|ENSG00000223496	301225	0.56213	protein_coding	protein_coding
chr16_70251998_A_G	rs4985407	BMI,Body fat percentage	Colon_Transverse	ENSG00000223496.2	CLEC18A	ENSG00000157322.17	EXOSC6	ENSG00000157322|ENSG00000223496	301225	0.49351	protein_coding	protein_coding
chr16_70251998_A_G	rs4985407	BMI,Body fat percentage	Esophagus_Gastroesophageal_Junction	ENSG00000223496.2	CLEC18A	ENSG00000157322.17	EXOSC6	ENSG00000157322|ENSG00000223496	301225	0.39211	protein_coding	protein_coding
chr16_70251998_A_G	rs4985407	BMI,Body fat percentage	Esophagus_Mucosa	ENSG00000223496.2	CLEC18A	ENSG00000157322.17	EXOSC6	ENSG00000157322|ENSG00000223496	301225	0.45324	protein_coding	protein_coding
chr16_70251998_A_G	rs4985407	BMI,Body fat percentage	Esophagus_Muscularis	ENSG00000223496.2	CLEC18A	ENSG00000157322.17	EXOSC6	ENSG00000157322|ENSG00000223496	301225	0.36597	protein_coding	protein_coding
chr16_70251998_A_G	rs4985407	BMI,Body fat percentage	Heart_Atrial_Appendage	ENSG00000223496.2	CLEC18A	ENSG00000157322.17	EXOSC6	ENSG00000157322|ENSG00000223496	301225	0.40251	protein_coding	protein_coding
chr16_70251998_A_G	rs4985407	BMI,Body fat percentage	Lung	ENSG00000223496.2	CLEC18A	ENSG00000157322.17	EXOSC6	ENSG00000157322|ENSG00000223496	301225	0.49701	protein_coding	protein_coding
chr16_70251998_A_G	rs4985407	BMI,Body fat percentage	Muscle_Skeletal	ENSG00000223496.2	CLEC18A	ENSG00000157322.17	EXOSC6	ENSG00000157322|ENSG00000223496	301225	0.35629	protein_coding	protein_coding
chr16_70251998_A_G	rs4985407	BMI,Body fat percentage	Nerve_Tibial	ENSG00000223496.2	CLEC18A	ENSG00000157322.17	EXOSC6	ENSG00000157322|ENSG00000223496	301225	0.43805	protein_coding	protein_coding
chr16_70251998_A_G	rs4985407	BMI,Body fat percentage	Ovary	ENSG00000223496.2	CLEC18A	ENSG00000157322.17	EXOSC6	ENSG00000157322|ENSG00000223496	301225	0.60677	protein_coding	protein_coding
chr16_70251998_A_G	rs4985407	BMI,Body fat percentage	Pancreas	ENSG00000223496.2	CLEC18A	ENSG00000157322.17	EXOSC6	ENSG00000157322|ENSG00000223496	301225	0.45428	protein_coding	protein_coding
chr16_70251998_A_G	rs4985407	BMI,Body fat percentage	Pituitary	ENSG00000223496.2	CLEC18A	ENSG00000157322.17	EXOSC6	ENSG00000157322|ENSG00000223496	301225	0.55447	protein_coding	protein_coding
chr16_70251998_A_G	rs4985407	BMI,Body fat percentage	Prostate	ENSG00000223496.2	CLEC18A	ENSG00000157322.17	EXOSC6	ENSG00000157322|ENSG00000223496	301225	0.44962	protein_coding	protein_coding
chr16_70251998_A_G	rs4985407	BMI,Body fat percentage	Skin_Not_Sun_Exposed_Suprapubic	ENSG00000223496.2	CLEC18A	ENSG00000157322.17	EXOSC6	ENSG00000157322|ENSG00000223496	301225	0.48737	protein_coding	protein_coding
chr16_70251998_A_G	rs4985407	BMI,Body fat percentage	Skin_Sun_Exposed_Lower_leg	ENSG00000223496.2	CLEC18A	ENSG00000157322.17	EXOSC6	ENSG00000157322|ENSG00000223496	301225	0.51906	protein_coding	protein_coding
chr16_70251998_A_G	rs4985407	BMI,Body fat percentage	Small_Intestine_Terminal_Ileum	ENSG00000223496.2	CLEC18A	ENSG00000157322.17	EXOSC6	ENSG00000157322|ENSG00000223496	301225	0.54396	protein_coding	protein_coding
chr16_70251998_A_G	rs4985407	BMI,Body fat percentage	Stomach	ENSG00000223496.2	CLEC18A	ENSG00000157322.17	EXOSC6	ENSG00000157322|ENSG00000223496	301225	0.38352	protein_coding	protein_coding
chr16_70251998_A_G	rs4985407	BMI,Body fat percentage	Thyroid	ENSG00000223496.2	CLEC18A	ENSG00000157322.17	EXOSC6	ENSG00000157322|ENSG00000223496	301225	0.45051	protein_coding	protein_coding
chr16_70251998_A_G	rs4985407	BMI,Body fat percentage	Uterus	ENSG00000223496.2	CLEC18A	ENSG00000157322.17	EXOSC6	ENSG00000157322|ENSG00000223496	301225	0.40143	protein_coding	protein_coding
chr16_70251998_A_G	rs4985407	BMI,Body fat percentage	Whole_Blood	ENSG00000223496.2	CLEC18A	ENSG00000157322.17	EXOSC6	ENSG00000157322|ENSG00000223496	301225	0.40567	protein_coding	protein_coding
chr16_70251998_A_G	rs4985407	BMI,Body fat percentage	Kidney_Cortex	ENSG00000223496.2	CLEC18C	ENSG00000157335.20	EXOSC6	ENSG00000157335|ENSG00000223496	78481	0.54288	protein_coding	protein_coding
chr16_70251998_A_G	rs4985407	BMI,Body fat percentage	Nerve_Tibial	ENSG00000223496.2	CLEC18C	ENSG00000157335.20	EXOSC6	ENSG00000157335|ENSG00000223496	78481	0.43548	protein_coding	protein_coding
chr16_70251998_A_G	rs4985407	BMI,Body fat percentage	Whole_Blood	ENSG00000223496.2	EXOSC6	ENSG00000157349.16	DDX19B	ENSG00000157349|ENSG00000223496	37733	0.15113	protein_coding	protein_coding
chr16_70251998_A_G	rs4985407	BMI,Body fat percentage	Esophagus_Mucosa	ENSG00000223496.2	EXOSC6	ENSG00000157368.10	IL34	ENSG00000157368|ENSG00000223496	327965	0.22608	protein_coding	protein_coding
chr16_70251998_A_G	rs4985407	BMI,Body fat percentage	Nerve_Tibial	ENSG00000223496.2	EXOSC6	ENSG00000157368.10	IL34	ENSG00000157368|ENSG00000223496	327965	0.1997	protein_coding	protein_coding
chr16_70348276_C_T	rs7192268	BMI,Body fat percentage	Colon_Sigmoid	ENSG00000223496.2	PDPR	ENSG00000090857.13	EXOSC6	ENSG00000090857|ENSG00000223496	138304	0.26733	protein_coding	protein_coding
chr16_70348276_C_T	rs7192268	BMI,Body fat percentage	Adipose_Visceral_Omentum	ENSG00000223496.2	CLEC18A	ENSG00000157322.17	EXOSC6	ENSG00000157322|ENSG00000223496	301225	0.38149	protein_coding	protein_coding
chr16_70348276_C_T	rs7192268	BMI,Body fat percentage	Artery_Coronary	ENSG00000223496.2	CLEC18A	ENSG00000157322.17	EXOSC6	ENSG00000157322|ENSG00000223496	301225	0.33117	protein_coding	protein_coding
chr16_70348276_C_T	rs7192268	BMI,Body fat percentage	Colon_Sigmoid	ENSG00000223496.2	CLEC18A	ENSG00000157322.17	EXOSC6	ENSG00000157322|ENSG00000223496	301225	0.43723	protein_coding	protein_coding
chr16_70348276_C_T	rs7192268	BMI,Body fat percentage	Liver	ENSG00000223496.2	CLEC18A	ENSG00000157322.17	EXOSC6	ENSG00000157322|ENSG00000223496	301225	0.409	protein_coding	protein_coding
chr16_70348276_C_T	rs7192268	BMI,Body fat percentage	Spleen	ENSG00000223496.2	CLEC18A	ENSG00000157322.17	EXOSC6	ENSG00000157322|ENSG00000223496	301225	0.47637	protein_coding	protein_coding
chr16_72045090_TG_T	rs35283911	Hypercholesterolemia,Red blood cell count	Brain_Anterior_cingulate_cortex_BA24	ENSG00000261701.6	HPR	ENSG00000140830.8	TXNL4B	ENSG00000140830|ENSG00000261701	31172	0.48893	protein_coding	protein_coding
chr16_72045090_TG_T	rs35283911	Hypercholesterolemia,Red blood cell count	Brain_Frontal_Cortex_BA9	ENSG00000140830.8	HPR	ENSG00000261701.6	TXNL4B	ENSG00000140830|ENSG00000261701	31172	0.43324	protein_coding	protein_coding
chr16_72045090_TG_T	rs35283911	Hypercholesterolemia,Red blood cell count	Brain_Frontal_Cortex_BA9	ENSG00000261701.6	HPR	ENSG00000140830.8	TXNL4B	ENSG00000140830|ENSG00000261701	31172	0.43324	protein_coding	protein_coding
chr16_72063928_C_T	rs3794695	Hypercholesterolemia,Red blood cell count	Brain_Amygdala	ENSG00000140830.8	HPR	ENSG00000261701.6	TXNL4B	ENSG00000140830|ENSG00000261701	31172	0.57056	protein_coding	protein_coding
chr16_72063928_C_T	rs3794695	Hypercholesterolemia,Red blood cell count	Brain_Substantia_nigra	ENSG00000261701.6	HPR	ENSG00000140830.8	TXNL4B	ENSG00000140830|ENSG00000261701	31172	0.62182	protein_coding	protein_coding
chr16_72067626_C_G	rs34042070	Hypercholesterolemia,Red blood cell count	Heart_Atrial_Appendage	ENSG00000261701.6	HPR	ENSG00000140829.11	DHX38	ENSG00000140829|ENSG00000261701	30646	0.29553	protein_coding	protein_coding
chr16_72067626_C_G	rs34042070	Hypercholesterolemia,Red blood cell count	Brain_Cortex	ENSG00000261701.6	HPR	ENSG00000140830.8	TXNL4B	ENSG00000140830|ENSG00000261701	31172	0.38647	protein_coding	protein_coding
chr16_72067626_C_G	rs34042070	Hypercholesterolemia,Red blood cell count	Brain_Substantia_nigra	ENSG00000140830.8	HPR	ENSG00000261701.6	TXNL4B	ENSG00000140830|ENSG00000261701	31172	0.62182	protein_coding	protein_coding
chr16_72067626_C_G	rs34042070	Hypercholesterolemia,Red blood cell count	Heart_Atrial_Appendage	ENSG00000261701.6	HPR	ENSG00000140830.8	TXNL4B	ENSG00000140830|ENSG00000261701	31172	0.37612	protein_coding	protein_coding
chr16_72074194_G_A	rs2000999	Hypercholesterolemia,Red blood cell count	Brain_Amygdala	ENSG00000261701.6	HPR	ENSG00000140830.8	TXNL4B	ENSG00000140830|ENSG00000261701	31172	0.57056	protein_coding	protein_coding
chr16_72074194_G_A	rs2000999	Hypercholesterolemia,Red blood cell count	Brain_Anterior_cingulate_cortex_BA24	ENSG00000140830.8	HPR	ENSG00000261701.6	TXNL4B	ENSG00000140830|ENSG00000261701	31172	0.48893	protein_coding	protein_coding
chr16_72074194_G_A	rs2000999	Hypercholesterolemia,Red blood cell count	Brain_Caudate_basal_ganglia	ENSG00000140830.8	HPR	ENSG00000261701.6	TXNL4B	ENSG00000140830|ENSG00000261701	31172	0.47835	protein_coding	protein_coding
chr16_72074194_G_A	rs2000999	Hypercholesterolemia,Red blood cell count	Brain_Caudate_basal_ganglia	ENSG00000261701.6	HPR	ENSG00000140830.8	TXNL4B	ENSG00000140830|ENSG00000261701	31172	0.47835	protein_coding	protein_coding
chr16_72074194_G_A	rs2000999	Hypercholesterolemia,Red blood cell count	Brain_Hippocampus	ENSG00000261701.6	HPR	ENSG00000140830.8	TXNL4B	ENSG00000140830|ENSG00000261701	31172	0.4679	protein_coding	protein_coding
chr16_72074194_G_A	rs2000999	Hypercholesterolemia,Red blood cell count	Brain_Hypothalamus	ENSG00000261701.6	HPR	ENSG00000140830.8	TXNL4B	ENSG00000140830|ENSG00000261701	31172	0.49694	protein_coding	protein_coding
chr16_72074194_G_A	rs2000999	Hypercholesterolemia,Red blood cell count	Brain_Nucleus_accumbens_basal_ganglia	ENSG00000140830.8	HPR	ENSG00000261701.6	TXNL4B	ENSG00000140830|ENSG00000261701	31172	0.5034	protein_coding	protein_coding
chr16_72074194_G_A	rs2000999	Hypercholesterolemia,Red blood cell count	Brain_Nucleus_accumbens_basal_ganglia	ENSG00000261701.6	HPR	ENSG00000140830.8	TXNL4B	ENSG00000140830|ENSG00000261701	31172	0.5034	protein_coding	protein_coding
chr16_72074194_G_A	rs2000999	Hypercholesterolemia,Red blood cell count	Brain_Putamen_basal_ganglia	ENSG00000261701.6	HPR	ENSG00000140830.8	TXNL4B	ENSG00000140830|ENSG00000261701	31172	0.41238	protein_coding	protein_coding
chr16_72074194_G_A	rs2000999	Hypercholesterolemia,Red blood cell count	Brain_Spinal_cord_cervical_c-1	ENSG00000261701.6	HPR	ENSG00000140830.8	TXNL4B	ENSG00000140830|ENSG00000261701	31172	0.50432	protein_coding	protein_coding
chr16_72106654_G_A	rs2287997	Hypercholesterolemia,Red blood cell count	Brain_Hippocampus	ENSG00000140830.8	HPR	ENSG00000261701.6	TXNL4B	ENSG00000140830|ENSG00000261701	31172	0.4679	protein_coding	protein_coding
chr16_72106654_G_A	rs2287997	Hypercholesterolemia,Red blood cell count	Brain_Putamen_basal_ganglia	ENSG00000140830.8	HPR	ENSG00000261701.6	TXNL4B	ENSG00000140830|ENSG00000261701	31172	0.41238	protein_coding	protein_coding
chr16_73063130_G_A	rs7498798	BMI,Body fat percentage	Esophagus_Muscularis	ENSG00000271009.2	ZFHX3	ENSG00000140836.14	RP11-346C20.3	ENSG00000140836|ENSG00000271009	1062	0.29973	protein_coding	lincRNA
chr16_73063130_G_A	rs7498798	BMI,Body fat percentage	Esophagus_Muscularis	ENSG00000271009.2	RP11-346C20.4	ENSG00000272250.1	RP11-346C20.3	ENSG00000271009|ENSG00000272250	515	0.36761	lincRNA	lincRNA
chr16_75401245_A_G	rs11149827	Systolic blood pressure,Coronary atherosclerosis	Cells_Cultured_fibroblasts	ENSG00000153774.8	CFDP1	ENSG00000166822.12	TMEM170A	ENSG00000153774|ENSG00000166822	32012	0.18439	protein_coding	protein_coding
chr16_75456155_T_C	rs11644306	Systolic blood pressure,Coronary atherosclerosis	Cells_Cultured_fibroblasts	ENSG00000166822.12	CFDP1	ENSG00000153774.8	TMEM170A	ENSG00000153774|ENSG00000166822	32012	0.18439	protein_coding	protein_coding
chr16_89625890_A_G	rs164741	Body fat percentage,Skin cancer	Nerve_Tibial	ENSG00000015413.9	CPNE7	ENSG00000178773.14	DPEP1	ENSG00000015413|ENSG00000178773	37540	0.49293	protein_coding	protein_coding
chr16_89625890_A_G	rs164741	Body fat percentage,Skin cancer	Nerve_Tibial	ENSG00000178773.14	CPNE7	ENSG00000015413.9	DPEP1	ENSG00000015413|ENSG00000178773	37540	0.49293	protein_coding	protein_coding
chr16_89625890_A_G	rs164741	Body fat percentage,Skin cancer	Pituitary	ENSG00000178773.14	CPNE7	ENSG00000185324.21	CDK10	ENSG00000178773|ENSG00000185324	104969	0.34286	protein_coding	protein_coding
chr16_89686659_GGGCCGTCCGCGTCTGCGCCTGCGCGCAAGAGA_G	rs148588932	White blood cell,Skin cancer	Vagina	ENSG00000185324.21	GALNS	ENSG00000141012.12	CDK10	ENSG00000141012|ENSG00000185324	823767	0.39119	protein_coding	protein_coding
chr16_89686659_GGGCCGTCCGCGTCTGCGCCTGCGCGCAAGAGA_G	rs148588932	White blood cell,Skin cancer	Brain_Cerebellar_Hemisphere	ENSG00000185324.21	CDK10	ENSG00000158805.11	ZNF276	ENSG00000158805|ENSG00000185324	39663	0.35371	protein_coding	protein_coding
chr16_89686659_GGGCCGTCCGCGTCTGCGCCTGCGCGCAAGAGA_G	rs148588932	White blood cell,Skin cancer	Brain_Cerebellum	ENSG00000185324.21	CDK10	ENSG00000158805.11	ZNF276	ENSG00000158805|ENSG00000185324	39663	0.30265	protein_coding	protein_coding
chr16_89686659_GGGCCGTCCGCGTCTGCGCCTGCGCGCAAGAGA_G	rs148588932	White blood cell,Skin cancer	Cells_Cultured_fibroblasts	ENSG00000185324.21	CPNE7	ENSG00000178773.14	CDK10	ENSG00000178773|ENSG00000185324	104969	0.18939	protein_coding	protein_coding
chr16_89686659_GGGCCGTCCGCGTCTGCGCCTGCGCGCAAGAGA_G	rs148588932	White blood cell,Skin cancer	Cells_EBV-transformed_lymphocytes	ENSG00000185324.21	CPNE7	ENSG00000178773.14	CDK10	ENSG00000178773|ENSG00000185324	104969	0.35833	protein_coding	protein_coding
chr16_89686659_GGGCCGTCCGCGTCTGCGCCTGCGCGCAAGAGA_G	rs148588932	White blood cell,Skin cancer	Esophagus_Muscularis	ENSG00000185324.21	CPNE7	ENSG00000178773.14	CDK10	ENSG00000178773|ENSG00000185324	104969	0.21848	protein_coding	protein_coding
chr16_89686659_GGGCCGTCCGCGTCTGCGCCTGCGCGCAAGAGA_G	rs148588932	White blood cell,Skin cancer	Skin_Not_Sun_Exposed_Suprapubic	ENSG00000185324.21	CPNE7	ENSG00000178773.14	CDK10	ENSG00000178773|ENSG00000185324	104969	0.22778	protein_coding	protein_coding
chr16_89686659_GGGCCGTCCGCGTCTGCGCCTGCGCGCAAGAGA_G	rs148588932	White blood cell,Skin cancer	Skin_Sun_Exposed_Lower_leg	ENSG00000185324.21	CPNE7	ENSG00000178773.14	CDK10	ENSG00000178773|ENSG00000185324	104969	0.227	protein_coding	protein_coding
chr16_89686659_GGGCCGTCCGCGTCTGCGCCTGCGCGCAAGAGA_G	rs148588932	White blood cell,Skin cancer	Whole_Blood	ENSG00000185324.21	CDK10	ENSG00000187741.14	FANCA	ENSG00000185324|ENSG00000187741	135920	0.24791	protein_coding	protein_coding
chr16_89686659_GGGCCGTCCGCGTCTGCGCCTGCGCGCAAGAGA_G	rs148588932	White blood cell,Skin cancer	Muscle_Skeletal	ENSG00000185324.21	SPG7	ENSG00000197912.14	CDK10	ENSG00000185324|ENSG00000197912	189820	0.149	protein_coding	protein_coding
chr16_89686659_GGGCCGTCCGCGTCTGCGCCTGCGCGCAAGAGA_G	rs148588932	White blood cell,Skin cancer	Whole_Blood	ENSG00000185324.21	SPG7	ENSG00000197912.14	CDK10	ENSG00000185324|ENSG00000197912	189820	0.15444	protein_coding	protein_coding
chr16_89686659_GGGCCGTCCGCGTCTGCGCCTGCGCGCAAGAGA_G	rs148588932	White blood cell,Skin cancer	Cells_Cultured_fibroblasts	ENSG00000185324.21	CDK10	ENSG00000204991.10	SPIRE2	ENSG00000185324|ENSG00000204991	137442	0.19364	protein_coding	protein_coding
chr16_89871237_G_C	rs45609834	White blood cell,Skin cancer	Heart_Atrial_Appendage	ENSG00000185324.21	SPG7	ENSG00000197912.14	CDK10	ENSG00000185324|ENSG00000197912	189820	0.21537	protein_coding	protein_coding
chr17_1466801_G_A	rs9910133	Systolic blood pressure,Red blood cell count,White blood cell	Thyroid	ENSG00000167193.7	YWHAE	ENSG00000108953.16	CRK	ENSG00000108953|ENSG00000167193	62784	0.27653	protein_coding	protein_coding
chr17_19900934_T_C	rs397969	Systolic blood pressure,White blood cell	Lung	ENSG00000270091.1	ALDH3A2	ENSG00000072210.18	RP11-78O7.2	ENSG00000072210|ENSG00000270091	249151	0.18864	protein_coding	lincRNA
chr17_19900934_T_C	rs397969	Systolic blood pressure,White blood cell	Lung	ENSG00000270091.1	ULK2	ENSG00000083290.19	RP11-78O7.2	ENSG00000083290|ENSG00000270091	29351	0.17929	protein_coding	lincRNA
chr17_2339292_C_G	rs112311603	BMI,Systolic blood pressure	Adrenal_Gland	ENSG00000141258.12	SRR	ENSG00000167720.12	SGSM2	ENSG00000141258|ENSG00000167720	34125	0.29882	protein_coding	protein_coding
chr17_29585397_C_A	rs1017529	BMI,Body fat percentage	Colon_Transverse	ENSG00000168792.4	ABHD15	ENSG00000198720.12	ANKRD13B	ENSG00000168792|ENSG00000198720	22632	0.25494	protein_coding	protein_coding
chr17_29586350_C_T	rs55644350	Body fat percentage,White blood cell	Whole_Blood	ENSG00000108262.15	GIT1	ENSG00000167549.18	CORO6	ENSG00000108262|ENSG00000167549	28853	0.22368	protein_coding	protein_coding
chr17_29628079_A_AAG	rs3840872	Body fat percentage,White blood cell	Thyroid	ENSG00000108262.15	GIT1	ENSG00000141298.17	SSH2	ENSG00000108262|ENSG00000141298	336222	0.2719	protein_coding	protein_coding
chr17_29628079_A_AAG	rs3840872	Body fat percentage,White blood cell	Thyroid	ENSG00000108262.15	TP53I13	ENSG00000167543.15	GIT1	ENSG00000108262|ENSG00000167543	28002	0.20012	protein_coding	protein_coding
chr17_29628079_A_AAG	rs3840872	Body fat percentage,White blood cell	Thyroid	ENSG00000108262.15	GIT1	ENSG00000167549.18	CORO6	ENSG00000108262|ENSG00000167549	28853	0.46748	protein_coding	protein_coding
chr17_29628079_A_AAG	rs3840872	Body fat percentage,White blood cell	Thyroid	ENSG00000108262.15	GIT1	ENSG00000176927.15	EFCAB5	ENSG00000108262|ENSG00000176927	335146	0.28914	protein_coding	protein_coding
chr17_29628079_A_AAG	rs3840872	Body fat percentage,White blood cell	Thyroid	ENSG00000108262.15	ANKRD13B	ENSG00000198720.12	GIT1	ENSG00000108262|ENSG00000198720	4285	0.31804	protein_coding	protein_coding
chr17_29651437_G_A	rs3110495	Body fat percentage,White blood cell	Lung	ENSG00000141298.17	EFCAB5	ENSG00000176927.15	SSH2	ENSG00000141298|ENSG00000176927	1076	0.17788	protein_coding	protein_coding
chr17_29794148_G_A	rs2628165	Body fat percentage,White blood cell	Skin_Not_Sun_Exposed_Suprapubic	ENSG00000176927.15	EFCAB5	ENSG00000141298.17	SSH2	ENSG00000141298|ENSG00000176927	1076	0.16922	protein_coding	protein_coding
chr17_29840923_A_G	rs2169810	Body fat percentage,White blood cell	Nerve_Tibial	ENSG00000141298.17	TP53I13	ENSG00000167543.15	SSH2	ENSG00000141298|ENSG00000167543	364224	0.21414	protein_coding	protein_coding
chr17_29840923_A_G	rs2169810	Body fat percentage,White blood cell	Nerve_Tibial	ENSG00000141298.17	EFCAB5	ENSG00000176927.15	SSH2	ENSG00000141298|ENSG00000176927	1076	0.23834	protein_coding	protein_coding
chr17_29928809_A_AT	rs11450521	Body fat percentage,White blood cell	Cells_Cultured_fibroblasts	ENSG00000176927.15	EFCAB5	ENSG00000141298.17	SSH2	ENSG00000141298|ENSG00000176927	1076	0.19464	protein_coding	protein_coding
chr17_29928809_A_AT	rs11450521	Body fat percentage,White blood cell	Esophagus_Muscularis	ENSG00000141298.17	EFCAB5	ENSG00000176927.15	SSH2	ENSG00000141298|ENSG00000176927	1076	0.19591	protein_coding	protein_coding
chr17_29929789_C_G	rs7209622	Body fat percentage,White blood cell	Cells_Cultured_fibroblasts	ENSG00000141298.17	EFCAB5	ENSG00000176927.15	SSH2	ENSG00000141298|ENSG00000176927	1076	0.19464	protein_coding	protein_coding
chr17_29930642_A_G	rs3936006	Body fat percentage,White blood cell	Thyroid	ENSG00000176927.15	GIT1	ENSG00000108262.15	EFCAB5	ENSG00000108262|ENSG00000176927	335146	0.28914	protein_coding	protein_coding
chr17_29930642_A_G	rs3936006	Body fat percentage,White blood cell	Lung	ENSG00000176927.15	EFCAB5	ENSG00000141298.17	SSH2	ENSG00000141298|ENSG00000176927	1076	0.17788	protein_coding	protein_coding
chr17_29930642_A_G	rs3936006	Body fat percentage,White blood cell	Thyroid	ENSG00000176927.15	EFCAB5	ENSG00000141298.17	SSH2	ENSG00000141298|ENSG00000176927	1076	0.40753	protein_coding	protein_coding
chr17_29930642_A_G	rs3936006	Body fat percentage,White blood cell	Thyroid	ENSG00000176927.15	TP53I13	ENSG00000167543.15	EFCAB5	ENSG00000167543|ENSG00000176927	363148	0.24628	protein_coding	protein_coding
chr17_29930642_A_G	rs3936006	Body fat percentage,White blood cell	Thyroid	ENSG00000176927.15	CORO6	ENSG00000167549.18	EFCAB5	ENSG00000167549|ENSG00000176927	306293	0.48579	protein_coding	protein_coding
chr17_29930642_A_G	rs3936006	Body fat percentage,White blood cell	Thyroid	ENSG00000176927.15	ANKRD13B	ENSG00000198720.12	EFCAB5	ENSG00000176927|ENSG00000198720	339431	0.26454	protein_coding	protein_coding
chr17_30043024_A_C	rs11654983	Body fat percentage,White blood cell	Skin_Not_Sun_Exposed_Suprapubic	ENSG00000141298.17	EFCAB5	ENSG00000176927.15	SSH2	ENSG00000141298|ENSG00000176927	1076	0.16922	protein_coding	protein_coding
chr17_30066781_C_G	rs56068304	Body fat percentage,White blood cell	Nerve_Tibial	ENSG00000198720.12	TP53I13	ENSG00000167543.15	ANKRD13B	ENSG00000167543|ENSG00000198720	23717	0.21073	protein_coding	protein_coding
chr17_30083106_T_C	rs12941382	Body fat percentage,White blood cell	Esophagus_Muscularis	ENSG00000176927.15	EFCAB5	ENSG00000141298.17	SSH2	ENSG00000141298|ENSG00000176927	1076	0.19591	protein_coding	protein_coding
chr17_30110034_G_A	rs60967688	Body fat percentage,White blood cell	Nerve_Tibial	ENSG00000176927.15	EFCAB5	ENSG00000141298.17	SSH2	ENSG00000141298|ENSG00000176927	1076	0.23834	protein_coding	protein_coding
chr17_30110034_G_A	rs60967688	Body fat percentage,White blood cell	Nerve_Tibial	ENSG00000176927.15	TP53I13	ENSG00000167543.15	EFCAB5	ENSG00000167543|ENSG00000176927	363148	0.17358	protein_coding	protein_coding
chr17_30117236_T_A	rs8067576	Body fat percentage,White blood cell	Muscle_Skeletal	ENSG00000126653.17	TP53I13	ENSG00000167543.15	NSRP1	ENSG00000126653|ENSG00000167543	549469	0.17624	protein_coding	protein_coding
chr17_36482702_C_G	rs726311	BMI,Body fat percentage	Lung	ENSG00000273611.4	ZNHIT3	ENSG00000278259.4	MYO19	ENSG00000273611|ENSG00000278259	56806	0.25848	protein_coding	protein_coding
chr17_36482702_C_G	rs726311	BMI,Body fat percentage	Artery_Aorta	ENSG00000278535.4	MYO19	ENSG00000278259.4	DHRS11	ENSG00000278259|ENSG00000278535	48363	0.22326	protein_coding	protein_coding
chr17_36484820_G_A	rs34713024	BMI,Body fat percentage	Skin_Sun_Exposed_Lower_leg	ENSG00000273611.4	ZNHIT3	ENSG00000278259.4	MYO19	ENSG00000273611|ENSG00000278259	56806	0.22506	protein_coding	protein_coding
chr17_36484820_G_A	rs34713024	BMI,Body fat percentage	Testis	ENSG00000278311.4	ZNHIT3	ENSG00000273611.4	GGNBP2	ENSG00000273611|ENSG00000278311	58259	0.28394	protein_coding	protein_coding
chr17_36484820_G_A	rs34713024	BMI,Body fat percentage	Testis	ENSG00000278311.4	GGNBP2	ENSG00000275720.1	CTB-75G16.3	ENSG00000275720|ENSG00000278311	89181	0.24131	protein_coding	lincRNA
chr17_36484820_G_A	rs34713024	BMI,Body fat percentage	Testis	ENSG00000278311.4	TBC1D3F	ENSG00000275954.5	GGNBP2	ENSG00000275954|ENSG00000278311	105322	0.25578	protein_coding	protein_coding
chr17_36485825_C_A	rs12150387	BMI,Body fat percentage	Adipose_Subcutaneous	ENSG00000278259.4	PIGW	ENSG00000277161.1	MYO19	ENSG00000277161|ENSG00000278259	6341	0.21901	protein_coding	protein_coding
chr17_36488662_CTCCTA_C	rs67146205	BMI,Body fat percentage	Thyroid	ENSG00000273611.4	ZNHIT3	ENSG00000278259.4	MYO19	ENSG00000273611|ENSG00000278259	56806	0.1886	protein_coding	protein_coding
chr17_36494779_T_G	rs7222903	BMI,Body fat percentage	Skin_Sun_Exposed_Lower_leg	ENSG00000278259.4	ZNHIT3	ENSG00000273611.4	MYO19	ENSG00000273611|ENSG00000278259	56806	0.22506	protein_coding	protein_coding
chr17_36494779_T_G	rs7222903	BMI,Body fat percentage	Skin_Sun_Exposed_Lower_leg	ENSG00000278259.4	MYO19	ENSG00000278535.4	DHRS11	ENSG00000278259|ENSG00000278535	48363	0.26626	protein_coding	protein_coding
chr17_36510707_C_T	rs2306593	BMI,Body fat percentage	Esophagus_Mucosa	ENSG00000278535.4	ZNHIT3	ENSG00000273611.4	DHRS11	ENSG00000273611|ENSG00000278535	105169	0.29613	protein_coding	protein_coding
chr17_36510707_C_T	rs2306593	BMI,Body fat percentage	Esophagus_Mucosa	ENSG00000278535.4	MYO19	ENSG00000278259.4	DHRS11	ENSG00000278259|ENSG00000278535	48363	0.30606	protein_coding	protein_coding
chr17_36521034_T_A	rs7224434	BMI,Body fat percentage	Skin_Not_Sun_Exposed_Suprapubic	ENSG00000273611.4	ZNHIT3	ENSG00000278259.4	MYO19	ENSG00000273611|ENSG00000278259	56806	0.29558	protein_coding	protein_coding
chr17_36549144_A_C	rs12601380	BMI,Body fat percentage	Heart_Left_Ventricle	ENSG00000278535.4	MYO19	ENSG00000278259.4	DHRS11	ENSG00000278259|ENSG00000278535	48363	0.24384	protein_coding	protein_coding
chr17_36557688_G_A	rs35751000	BMI,Body fat percentage	Esophagus_Muscularis	ENSG00000278535.4	MYO19	ENSG00000278259.4	DHRS11	ENSG00000278259|ENSG00000278535	48363	0.29855	protein_coding	protein_coding
chr17_36558309_A_G	rs12603391	BMI,Body fat percentage	Adipose_Visceral_Omentum	ENSG00000277161.1	PIGW	ENSG00000278259.4	MYO19	ENSG00000277161|ENSG00000278259	6341	0.24309	protein_coding	protein_coding
chr17_36558309_A_G	rs12603391	BMI,Body fat percentage	Muscle_Skeletal	ENSG00000277161.1	PIGW	ENSG00000278259.4	MYO19	ENSG00000277161|ENSG00000278259	6341	0.21091	protein_coding	protein_coding
chr17_36558525_A_G	rs28573110	BMI,Body fat percentage	Cells_EBV-transformed_lymphocytes	ENSG00000278535.4	ZNHIT3	ENSG00000273611.4	DHRS11	ENSG00000273611|ENSG00000278535	105169	0.32379	protein_coding	protein_coding
chr17_36558525_A_G	rs28573110	BMI,Body fat percentage	Cells_EBV-transformed_lymphocytes	ENSG00000278535.4	MYO19	ENSG00000278259.4	DHRS11	ENSG00000278259|ENSG00000278535	48363	0.37199	protein_coding	protein_coding
chr17_36580791_T_C	rs9903355	BMI,Body fat percentage	Thyroid	ENSG00000277161.1	PIGW	ENSG00000278259.4	MYO19	ENSG00000277161|ENSG00000278259	6341	0.21871	protein_coding	protein_coding
chr17_36581142_G_C	rs12939690	BMI,Body fat percentage	Cells_Cultured_fibroblasts	ENSG00000278535.4	ZNHIT3	ENSG00000273611.4	DHRS11	ENSG00000273611|ENSG00000278535	105169	0.23316	protein_coding	protein_coding
chr17_36587289_C_T	rs3744593	BMI,Body fat percentage	Heart_Left_Ventricle	ENSG00000278259.4	PIGW	ENSG00000277161.1	MYO19	ENSG00000277161|ENSG00000278259	6341	0.2394	protein_coding	protein_coding
chr17_36587289_C_T	rs3744593	BMI,Body fat percentage	Heart_Left_Ventricle	ENSG00000278259.4	MYO19	ENSG00000278535.4	DHRS11	ENSG00000278259|ENSG00000278535	48363	0.24384	protein_coding	protein_coding
chr17_36588163_G_A	rs17619821	BMI,Body fat percentage	Lung	ENSG00000278535.4	MYO19	ENSG00000278259.4	DHRS11	ENSG00000278259|ENSG00000278535	48363	0.25989	protein_coding	protein_coding
chr17_36590117_T_C	rs12603276	BMI,Body fat percentage	Colon_Transverse	ENSG00000273611.4	ZNHIT3	ENSG00000278259.4	MYO19	ENSG00000273611|ENSG00000278259	56806	0.23287	protein_coding	protein_coding
chr17_36592931_C_T	rs1005551	BMI,Body fat percentage	Esophagus_Gastroesophageal_Junction	ENSG00000278535.4	MYO19	ENSG00000278259.4	DHRS11	ENSG00000278259|ENSG00000278535	48363	0.32463	protein_coding	protein_coding
chr17_36593168_T_C	rs1005552	BMI,Body fat percentage	Heart_Atrial_Appendage	ENSG00000273611.4	ZNHIT3	ENSG00000278259.4	MYO19	ENSG00000273611|ENSG00000278259	56806	0.26831	protein_coding	protein_coding
chr17_36594774_G_A	rs2285640	BMI,Body fat percentage	Pancreas	ENSG00000278259.4	PIGW	ENSG00000277161.1	MYO19	ENSG00000277161|ENSG00000278259	6341	0.29177	protein_coding	protein_coding
chr17_36596535_A_T	rs8069331	BMI,Body fat percentage	Adipose_Subcutaneous	ENSG00000278535.4	GGNBP2	ENSG00000278311.4	DHRS11	ENSG00000278311|ENSG00000278535	46910	0.21659	protein_coding	protein_coding
chr17_36600156_CCA_C	rs58447929	BMI,Body fat percentage	Brain_Amygdala	ENSG00000278535.4	MYO19	ENSG00000278259.4	DHRS11	ENSG00000278259|ENSG00000278535	48363	0.38677	protein_coding	protein_coding
chr17_36602917_T_C	rs8078079	BMI,Body fat percentage	Brain_Amygdala	ENSG00000278259.4	MYO19	ENSG00000278535.4	DHRS11	ENSG00000278259|ENSG00000278535	48363	0.38677	protein_coding	protein_coding
chr17_36602917_T_C	rs8078079	BMI,Body fat percentage	Brain_Anterior_cingulate_cortex_BA24	ENSG00000278535.4	MYO19	ENSG00000278259.4	DHRS11	ENSG00000278259|ENSG00000278535	48363	0.41182	protein_coding	protein_coding
chr17_36602917_T_C	rs8078079	BMI,Body fat percentage	Brain_Spinal_cord_cervical_c-1	ENSG00000278259.4	MYO19	ENSG00000278535.4	DHRS11	ENSG00000278259|ENSG00000278535	48363	0.39784	protein_coding	protein_coding
chr17_36602917_T_C	rs8078079	BMI,Body fat percentage	Brain_Spinal_cord_cervical_c-1	ENSG00000278535.4	MYO19	ENSG00000278259.4	DHRS11	ENSG00000278259|ENSG00000278535	48363	0.39784	protein_coding	protein_coding
chr17_36604622_C_T	rs12941009	BMI,Body fat percentage	Muscle_Skeletal	ENSG00000278535.4	MYO19	ENSG00000278259.4	DHRS11	ENSG00000278259|ENSG00000278535	48363	0.32022	protein_coding	protein_coding
chr17_37456216_C_G	rs2522965	Red blood cell count,White blood cell	Breast_Mammary_Tissue	ENSG00000276234.4	TADA2A	ENSG00000275066.4	SYNRG	ENSG00000275066|ENSG00000276234	202622	0.34844	protein_coding	protein_coding
chr17_37482412_A_G	rs853233	Red blood cell count,White blood cell	Lung	ENSG00000276234.4	TADA2A	ENSG00000275066.4	SYNRG	ENSG00000275066|ENSG00000276234	202622	0.41549	protein_coding	protein_coding
chr17_37482412_A_G	rs853233	Red blood cell count,White blood cell	Lung	ENSG00000276234.4	TADA2A	ENSG00000276023.4	DUSP14	ENSG00000276023|ENSG00000276234	82957	0.20806	protein_coding	protein_coding
chr17_37487939_A_C	rs853194	Red blood cell count,White blood cell	Adrenal_Gland	ENSG00000276234.4	TADA2A	ENSG00000275066.4	SYNRG	ENSG00000275066|ENSG00000276234	202622	0.34058	protein_coding	protein_coding
chr17_37487939_A_C	rs853194	Red blood cell count,White blood cell	Artery_Tibial	ENSG00000276234.4	TADA2A	ENSG00000275066.4	SYNRG	ENSG00000275066|ENSG00000276234	202622	0.39073	protein_coding	protein_coding
chr17_37487939_A_C	rs853194	Red blood cell count,White blood cell	Artery_Tibial	ENSG00000276234.4	TADA2A	ENSG00000276023.4	DUSP14	ENSG00000276023|ENSG00000276234	82957	0.36787	protein_coding	protein_coding
chr17_37490169_T_C	rs862490	Red blood cell count,White blood cell	Cells_EBV-transformed_lymphocytes	ENSG00000276023.4	TADA2A	ENSG00000276234.4	DUSP14	ENSG00000276023|ENSG00000276234	82957	0.43515	protein_coding	protein_coding
chr17_37491071_A_C	rs865483	Red blood cell count,White blood cell	Spleen	ENSG00000276023.4	DUSP14	ENSG00000275066.4	SYNRG	ENSG00000275066|ENSG00000276023	119665	0.41569	protein_coding	protein_coding
chr17_37491071_A_C	rs865483	Red blood cell count,White blood cell	Spleen	ENSG00000276023.4	TADA2A	ENSG00000276234.4	DUSP14	ENSG00000276023|ENSG00000276234	82957	0.37557	protein_coding	protein_coding
chr17_37491071_A_C	rs865483	Red blood cell count,White blood cell	Whole_Blood	ENSG00000276023.4	TADA2A	ENSG00000276234.4	DUSP14	ENSG00000276023|ENSG00000276234	82957	0.23555	protein_coding	protein_coding
chr17_37496487_A_G	rs11870754	Red blood cell count,White blood cell	Artery_Aorta	ENSG00000276234.4	TADA2A	ENSG00000275066.4	SYNRG	ENSG00000275066|ENSG00000276234	202622	0.52964	protein_coding	protein_coding
chr17_37496487_A_G	rs11870754	Red blood cell count,White blood cell	Esophagus_Mucosa	ENSG00000276234.4	TADA2A	ENSG00000275066.4	SYNRG	ENSG00000275066|ENSG00000276234	202622	0.28181	protein_coding	protein_coding
chr17_37496487_A_G	rs11870754	Red blood cell count,White blood cell	Minor_Salivary_Gland	ENSG00000276234.4	TADA2A	ENSG00000275066.4	SYNRG	ENSG00000275066|ENSG00000276234	202622	0.418	protein_coding	protein_coding
chr17_37496487_A_G	rs11870754	Red blood cell count,White blood cell	Artery_Aorta	ENSG00000276234.4	TADA2A	ENSG00000276023.4	DUSP14	ENSG00000276023|ENSG00000276234	82957	0.2854	protein_coding	protein_coding
chr17_37496487_A_G	rs11870754	Red blood cell count,White blood cell	Prostate	ENSG00000276023.4	TADA2A	ENSG00000276234.4	DUSP14	ENSG00000276023|ENSG00000276234	82957	0.27511	protein_coding	protein_coding
chr17_37514833_A_G	rs1063215	Red blood cell count,White blood cell	Pancreas	ENSG00000276023.4	TADA2A	ENSG00000276234.4	DUSP14	ENSG00000276023|ENSG00000276234	82957	0.27571	protein_coding	protein_coding
chr17_37515408_C_CAA	rs10648808	Red blood cell count,White blood cell	Brain_Cerebellar_Hemisphere	ENSG00000276234.4	TADA2A	ENSG00000275066.4	SYNRG	ENSG00000275066|ENSG00000276234	202622	0.30204	protein_coding	protein_coding
chr17_39614228_A_T	rs9915323	Red blood cell count,Asthma,White blood cell	Skin_Not_Sun_Exposed_Suprapubic	ENSG00000214546.3	NEUROD2	ENSG00000171532.4	AC087491.2	ENSG00000171532|ENSG00000214546	11670	0.23053	protein_coding	lincRNA
chr17_39661229_T_C	rs2271308	Red blood cell count,Asthma,White blood cell	Artery_Aorta	ENSG00000161395.13	TCAP	ENSG00000173991.5	PGAP3	ENSG00000161395|ENSG00000173991	32610	0.27286	protein_coding	protein_coding
chr17_39665182_G_T	rs931992	Red blood cell count,Asthma,White blood cell	Nerve_Tibial	ENSG00000141744.3	STARD3	ENSG00000131748.15	PNMT	ENSG00000131748|ENSG00000141744	30916	0.25106	protein_coding	protein_coding
chr17_39665182_G_T	rs931992	Red blood cell count,Asthma,White blood cell	Nerve_Tibial	ENSG00000141744.3	PNMT	ENSG00000141736.13	ERBB2	ENSG00000141736|ENSG00000141744	20127	0.26825	protein_coding	protein_coding
chr17_39666058_A_C	rs1053651	Red blood cell count,Asthma,White blood cell	Muscle_Skeletal	ENSG00000141744.3	PNMT	ENSG00000141736.13	ERBB2	ENSG00000141736|ENSG00000141744	20127	0.1532	protein_coding	protein_coding
chr17_39666058_A_C	rs1053651	Red blood cell count,Asthma,White blood cell	Muscle_Skeletal	ENSG00000141744.3	PNMT	ENSG00000161395.13	PGAP3	ENSG00000141744|ENSG00000161395	28816	0.15552	protein_coding	protein_coding
chr17_39666058_A_C	rs1053651	Red blood cell count,Asthma,White blood cell	Muscle_Skeletal	ENSG00000141744.3	TCAP	ENSG00000173991.5	PNMT	ENSG00000141744|ENSG00000173991	3794	0.27184	protein_coding	protein_coding
chr17_39666058_A_C	rs1053651	Red blood cell count,Asthma,White blood cell	Muscle_Skeletal	ENSG00000173991.5	TCAP	ENSG00000141744.3	PNMT	ENSG00000141744|ENSG00000173991	3794	0.27184	protein_coding	protein_coding
chr17_39668086_G_A	rs3764351	Red blood cell count,Asthma,White blood cell	Heart_Atrial_Appendage	ENSG00000141744.3	PNMT	ENSG00000141736.13	ERBB2	ENSG00000141736|ENSG00000141744	20127	0.32807	protein_coding	protein_coding
chr17_39668086_G_A	rs3764351	Red blood cell count,Asthma,White blood cell	Heart_Atrial_Appendage	ENSG00000141744.3	PNMT	ENSG00000161395.13	PGAP3	ENSG00000141744|ENSG00000161395	28816	0.2828	protein_coding	protein_coding
chr17_39668292_G_A	rs876493	Red blood cell count,Asthma,White blood cell	Ovary	ENSG00000172057.9	GSDMB	ENSG00000073605.18	ORMDL3	ENSG00000073605|ENSG00000172057	8951	0.48599	protein_coding	protein_coding
chr17_39668292_G_A	rs876493	Red blood cell count,Asthma,White blood cell	Adipose_Visceral_Omentum	ENSG00000141744.3	STARD3	ENSG00000131748.15	PNMT	ENSG00000131748|ENSG00000141744	30916	0.26214	protein_coding	protein_coding
chr17_39668292_G_A	rs876493	Red blood cell count,Asthma,White blood cell	Adipose_Visceral_Omentum	ENSG00000141744.3	PNMT	ENSG00000141736.13	ERBB2	ENSG00000141736|ENSG00000141744	20127	0.23096	protein_coding	protein_coding
chr17_39668292_G_A	rs876493	Red blood cell count,Asthma,White blood cell	Adipose_Visceral_Omentum	ENSG00000141744.3	PNMT	ENSG00000161395.13	PGAP3	ENSG00000141744|ENSG00000161395	28816	0.20757	protein_coding	protein_coding
chr17_39670910_A_G	rs407307	Red blood cell count,Asthma,White blood cell	Breast_Mammary_Tissue	ENSG00000161395.13	STARD3	ENSG00000131748.15	PGAP3	ENSG00000131748|ENSG00000161395	59732	0.28287	protein_coding	protein_coding
chr17_39670910_A_G	rs407307	Red blood cell count,Asthma,White blood cell	Heart_Left_Ventricle	ENSG00000141744.3	PNMT	ENSG00000161395.13	PGAP3	ENSG00000141744|ENSG00000161395	28816	0.30025	protein_coding	protein_coding
chr17_39672876_A_G	rs2247862	Red blood cell count,Asthma,White blood cell	Heart_Atrial_Appendage	ENSG00000131771.13	PPP1R1B	ENSG00000161395.13	PGAP3	ENSG00000131771|ENSG00000161395	70057	0.25231	protein_coding	protein_coding
chr17_39674647_A_G	rs2941504	Red blood cell count,Asthma,White blood cell	Heart_Atrial_Appendage	ENSG00000141736.13	ERBB2	ENSG00000141738.13	GRB7	ENSG00000141736|ENSG00000141738	49819	0.22226	protein_coding	protein_coding
chr17_39674647_A_G	rs2941504	Red blood cell count,Asthma,White blood cell	Heart_Atrial_Appendage	ENSG00000141736.13	PNMT	ENSG00000141744.3	ERBB2	ENSG00000141736|ENSG00000141744	20127	0.32807	protein_coding	protein_coding
chr17_39674647_A_G	rs2941504	Red blood cell count,Asthma,White blood cell	Nerve_Tibial	ENSG00000141736.13	PNMT	ENSG00000141744.3	ERBB2	ENSG00000141736|ENSG00000141744	20127	0.26825	protein_coding	protein_coding
chr17_39674647_A_G	rs2941504	Red blood cell count,Asthma,White blood cell	Heart_Atrial_Appendage	ENSG00000141736.13	ERBB2	ENSG00000161395.13	PGAP3	ENSG00000141736|ENSG00000161395	8689	0.27297	protein_coding	protein_coding
chr17_39676451_A_G	rs2941505	Red blood cell count,Asthma,White blood cell	Stomach	ENSG00000131748.15	STARD3	ENSG00000161395.13	PGAP3	ENSG00000131748|ENSG00000161395	59732	0.26867	protein_coding	protein_coding
chr17_39676482_T_C	rs2952152	Red blood cell count,Asthma,White blood cell	Pancreas	ENSG00000161395.13	STARD3	ENSG00000131748.15	PGAP3	ENSG00000131748|ENSG00000161395	59732	0.29964	protein_coding	protein_coding
chr17_39676482_T_C	rs2952152	Red blood cell count,Asthma,White blood cell	Prostate	ENSG00000161395.13	STARD3	ENSG00000131748.15	PGAP3	ENSG00000131748|ENSG00000161395	59732	0.28535	protein_coding	protein_coding
chr17_39676482_T_C	rs2952152	Red blood cell count,Asthma,White blood cell	Prostate	ENSG00000161395.13	PGAP3	ENSG00000172057.9	ORMDL3	ENSG00000161395|ENSG00000172057	230804	0.25945	protein_coding	protein_coding
chr17_39677075_A_G	rs2934951	Red blood cell count,Asthma,White blood cell	Lung	ENSG00000161395.13	PGAP3	ENSG00000073605.18	GSDMB	ENSG00000073605|ENSG00000161395	221853	0.22071	protein_coding	protein_coding
chr17_39677075_A_G	rs2934951	Red blood cell count,Asthma,White blood cell	Skin_Not_Sun_Exposed_Suprapubic	ENSG00000161395.13	STARD3	ENSG00000131748.15	PGAP3	ENSG00000131748|ENSG00000161395	59732	0.19952	protein_coding	protein_coding
chr17_39677075_A_G	rs2934951	Red blood cell count,Asthma,White blood cell	Skin_Sun_Exposed_Lower_leg	ENSG00000161395.13	STARD3	ENSG00000131748.15	PGAP3	ENSG00000131748|ENSG00000161395	59732	0.19274	protein_coding	protein_coding
chr17_39677075_A_G	rs2934951	Red blood cell count,Asthma,White blood cell	Stomach	ENSG00000161395.13	STARD3	ENSG00000131748.15	PGAP3	ENSG00000131748|ENSG00000161395	59732	0.26867	protein_coding	protein_coding
chr17_39677075_A_G	rs2934951	Red blood cell count,Asthma,White blood cell	Heart_Atrial_Appendage	ENSG00000161395.13	PPP1R1B	ENSG00000131771.13	PGAP3	ENSG00000131771|ENSG00000161395	70057	0.25231	protein_coding	protein_coding
chr17_39677075_A_G	rs2934951	Red blood cell count,Asthma,White blood cell	Heart_Atrial_Appendage	ENSG00000161395.13	ERBB2	ENSG00000141736.13	PGAP3	ENSG00000141736|ENSG00000161395	8689	0.27297	protein_coding	protein_coding
chr17_39677075_A_G	rs2934951	Red blood cell count,Asthma,White blood cell	Skin_Not_Sun_Exposed_Suprapubic	ENSG00000161395.13	ERBB2	ENSG00000141736.13	PGAP3	ENSG00000141736|ENSG00000161395	8689	0.26301	protein_coding	protein_coding
chr17_39677075_A_G	rs2934951	Red blood cell count,Asthma,White blood cell	Skin_Sun_Exposed_Lower_leg	ENSG00000161395.13	ERBB2	ENSG00000141736.13	PGAP3	ENSG00000141736|ENSG00000161395	8689	0.24929	protein_coding	protein_coding
chr17_39677075_A_G	rs2934951	Red blood cell count,Asthma,White blood cell	Thyroid	ENSG00000161395.13	PGAP3	ENSG00000141738.13	GRB7	ENSG00000141738|ENSG00000161395	41130	0.16937	protein_coding	protein_coding
chr17_39677075_A_G	rs2934951	Red blood cell count,Asthma,White blood cell	Heart_Atrial_Appendage	ENSG00000161395.13	PNMT	ENSG00000141744.3	PGAP3	ENSG00000141744|ENSG00000161395	28816	0.2828	protein_coding	protein_coding
chr17_39677075_A_G	rs2934951	Red blood cell count,Asthma,White blood cell	Heart_Left_Ventricle	ENSG00000161395.13	PNMT	ENSG00000141744.3	PGAP3	ENSG00000141744|ENSG00000161395	28816	0.30025	protein_coding	protein_coding
chr17_39677075_A_G	rs2934951	Red blood cell count,Asthma,White blood cell	Lung	ENSG00000161395.13	PGAP3	ENSG00000172057.9	ORMDL3	ENSG00000161395|ENSG00000172057	230804	0.2335	protein_coding	protein_coding
chr17_39677589_T_C	rs2313171	Red blood cell count,Asthma,White blood cell	Muscle_Skeletal	ENSG00000161395.13	PNMT	ENSG00000141744.3	PGAP3	ENSG00000141744|ENSG00000161395	28816	0.15552	protein_coding	protein_coding
chr17_39679502_T_C	rs11078919	Red blood cell count,Asthma,White blood cell	Adipose_Visceral_Omentum	ENSG00000161395.13	STARD3	ENSG00000131748.15	PGAP3	ENSG00000131748|ENSG00000161395	59732	0.24367	protein_coding	protein_coding
chr17_39679502_T_C	rs11078919	Red blood cell count,Asthma,White blood cell	Colon_Transverse	ENSG00000161395.13	ERBB2	ENSG00000141736.13	PGAP3	ENSG00000141736|ENSG00000161395	8689	0.288	protein_coding	protein_coding
chr17_39679502_T_C	rs11078919	Red blood cell count,Asthma,White blood cell	Skin_Not_Sun_Exposed_Suprapubic	ENSG00000141736.13	ERBB2	ENSG00000161395.13	PGAP3	ENSG00000141736|ENSG00000161395	8689	0.26301	protein_coding	protein_coding
chr17_39679502_T_C	rs11078919	Red blood cell count,Asthma,White blood cell	Skin_Sun_Exposed_Lower_leg	ENSG00000141736.13	ERBB2	ENSG00000161395.13	PGAP3	ENSG00000141736|ENSG00000161395	8689	0.24929	protein_coding	protein_coding
chr17_39679502_T_C	rs11078919	Red blood cell count,Asthma,White blood cell	Skin_Sun_Exposed_Lower_leg	ENSG00000141736.13	ERBB2	ENSG00000172057.9	ORMDL3	ENSG00000141736|ENSG00000172057	239493	0.16286	protein_coding	protein_coding
chr17_39679502_T_C	rs11078919	Red blood cell count,Asthma,White blood cell	Adipose_Visceral_Omentum	ENSG00000161395.13	PNMT	ENSG00000141744.3	PGAP3	ENSG00000141744|ENSG00000161395	28816	0.20757	protein_coding	protein_coding
chr17_39818961_C_CTTCTA	rs113897057	Asthma,White blood cell	Lung	ENSG00000073605.18	PGAP3	ENSG00000161395.13	GSDMB	ENSG00000073605|ENSG00000161395	221853	0.22071	protein_coding	protein_coding
chr17_39818961_C_CTTCTA	rs113897057	Asthma,White blood cell	Lung	ENSG00000073605.18	GSDMB	ENSG00000172057.9	ORMDL3	ENSG00000073605|ENSG00000172057	8951	0.35169	protein_coding	protein_coding
chr17_39836028_C_T	rs62066988	Asthma,White blood cell	Adipose_Subcutaneous	ENSG00000073605.18	GSDMB	ENSG00000172057.9	ORMDL3	ENSG00000073605|ENSG00000172057	8951	0.54694	protein_coding	protein_coding
chr17_39836028_C_T	rs62066988	Asthma,White blood cell	Adipose_Subcutaneous	ENSG00000073605.18	GSDMB	ENSG00000264968.1	RP11-387H17.4	ENSG00000073605|ENSG00000264968	9092	0.30365	protein_coding	lincRNA
chr17_39864166_T_C	rs1453559	Asthma,White blood cell	Small_Intestine_Terminal_Ileum	ENSG00000172057.9	GSDMB	ENSG00000073605.18	ORMDL3	ENSG00000073605|ENSG00000172057	8951	0.43502	protein_coding	protein_coding
chr17_39892849_T_C	rs12950209	Asthma,White blood cell	Stomach	ENSG00000073605.18	ERBB2	ENSG00000141736.13	GSDMB	ENSG00000073605|ENSG00000141736	230542	0.23316	protein_coding	protein_coding
chr17_39895095_A_G	rs8067378	Asthma,White blood cell	Spleen	ENSG00000073605.18	PGAP3	ENSG00000161395.13	GSDMB	ENSG00000073605|ENSG00000161395	221853	0.30624	protein_coding	protein_coding
chr17_39895095_A_G	rs8067378	Asthma,White blood cell	Cells_EBV-transformed_lymphocytes	ENSG00000073605.18	GSDMB	ENSG00000172057.9	ORMDL3	ENSG00000073605|ENSG00000172057	8951	0.65452	protein_coding	protein_coding
chr17_39895095_A_G	rs8067378	Asthma,White blood cell	Cells_EBV-transformed_lymphocytes	ENSG00000172057.9	GSDMB	ENSG00000073605.18	ORMDL3	ENSG00000073605|ENSG00000172057	8951	0.65452	protein_coding	protein_coding
chr17_39895095_A_G	rs8067378	Asthma,White blood cell	Spleen	ENSG00000073605.18	GSDMB	ENSG00000172057.9	ORMDL3	ENSG00000073605|ENSG00000172057	8951	0.71373	protein_coding	protein_coding
chr17_39895095_A_G	rs8067378	Asthma,White blood cell	Whole_Blood	ENSG00000073605.18	GSDMB	ENSG00000172057.9	ORMDL3	ENSG00000073605|ENSG00000172057	8951	0.61883	protein_coding	protein_coding
chr17_39895095_A_G	rs8067378	Asthma,White blood cell	Whole_Blood	ENSG00000172057.9	GSDMB	ENSG00000073605.18	ORMDL3	ENSG00000073605|ENSG00000172057	8951	0.61883	protein_coding	protein_coding
chr17_39901588_G_C	rs11657449	Asthma,White blood cell	Breast_Mammary_Tissue	ENSG00000073605.18	GSDMB	ENSG00000172057.9	ORMDL3	ENSG00000073605|ENSG00000172057	8951	0.44016	protein_coding	protein_coding
chr17_39901588_G_C	rs11657449	Asthma,White blood cell	Breast_Mammary_Tissue	ENSG00000073605.18	GSDMB	ENSG00000264968.1	RP11-387H17.4	ENSG00000073605|ENSG00000264968	9092	0.25784	protein_coding	lincRNA
chr17_39909987_T_C	rs2290400	Asthma,White blood cell	Lung	ENSG00000172057.9	GSDMB	ENSG00000073605.18	ORMDL3	ENSG00000073605|ENSG00000172057	8951	0.35169	protein_coding	protein_coding
chr17_39909987_T_C	rs2290400	Asthma,White blood cell	Lung	ENSG00000172057.9	PGAP3	ENSG00000161395.13	ORMDL3	ENSG00000161395|ENSG00000172057	230804	0.2335	protein_coding	protein_coding
chr17_39910119_T_C	rs56380902	Asthma,White blood cell	Skin_Sun_Exposed_Lower_leg	ENSG00000172057.9	GSDMB	ENSG00000073605.18	ORMDL3	ENSG00000073605|ENSG00000172057	8951	0.36087	protein_coding	protein_coding
chr17_39910119_T_C	rs56380902	Asthma,White blood cell	Skin_Sun_Exposed_Lower_leg	ENSG00000172057.9	ERBB2	ENSG00000141736.13	ORMDL3	ENSG00000141736|ENSG00000172057	239493	0.16286	protein_coding	protein_coding
chr17_39912129_A_C	rs870829	Asthma,White blood cell	Skin_Not_Sun_Exposed_Suprapubic	ENSG00000172057.9	GSDMB	ENSG00000073605.18	ORMDL3	ENSG00000073605|ENSG00000172057	8951	0.35549	protein_coding	protein_coding
chr17_39912129_A_C	rs870829	Asthma,White blood cell	Thyroid	ENSG00000172057.9	GSDMB	ENSG00000073605.18	ORMDL3	ENSG00000073605|ENSG00000172057	8951	0.41109	protein_coding	protein_coding
chr17_39912261_T_C	rs1011082	Asthma,White blood cell	Skin_Sun_Exposed_Lower_leg	ENSG00000073605.18	GSDMB	ENSG00000172057.9	ORMDL3	ENSG00000073605|ENSG00000172057	8951	0.36087	protein_coding	protein_coding
chr17_39915992_C_G	rs1031459	Asthma,White blood cell	Breast_Mammary_Tissue	ENSG00000172057.9	GSDMB	ENSG00000073605.18	ORMDL3	ENSG00000073605|ENSG00000172057	8951	0.44016	protein_coding	protein_coding
chr17_39915992_C_G	rs1031459	Asthma,White blood cell	Breast_Mammary_Tissue	ENSG00000172057.9	ORMDL3	ENSG00000264968.1	RP11-387H17.4	ENSG00000172057|ENSG00000264968	141	0.22428	protein_coding	lincRNA
chr17_39916474_C_T	rs2872516	Asthma,White blood cell	Adipose_Subcutaneous	ENSG00000172057.9	GSDMB	ENSG00000073605.18	ORMDL3	ENSG00000073605|ENSG00000172057	8951	0.54694	protein_coding	protein_coding
chr17_39916474_C_T	rs2872516	Asthma,White blood cell	Adipose_Visceral_Omentum	ENSG00000172057.9	GSDMB	ENSG00000073605.18	ORMDL3	ENSG00000073605|ENSG00000172057	8951	0.49955	protein_coding	protein_coding
chr17_39916474_C_T	rs2872516	Asthma,White blood cell	Small_Intestine_Terminal_Ileum	ENSG00000073605.18	GSDMB	ENSG00000172057.9	ORMDL3	ENSG00000073605|ENSG00000172057	8951	0.43502	protein_coding	protein_coding
chr17_39916474_C_T	rs2872516	Asthma,White blood cell	Adipose_Subcutaneous	ENSG00000172057.9	ORMDL3	ENSG00000264968.1	RP11-387H17.4	ENSG00000172057|ENSG00000264968	141	0.39311	protein_coding	lincRNA
chr17_39916474_C_T	rs2872516	Asthma,White blood cell	Adipose_Visceral_Omentum	ENSG00000172057.9	ORMDL3	ENSG00000264968.1	RP11-387H17.4	ENSG00000172057|ENSG00000264968	141	0.32612	protein_coding	lincRNA
chr17_39917793_G_A	rs9303281	Asthma,White blood cell	Spleen	ENSG00000172057.9	GSDMB	ENSG00000073605.18	ORMDL3	ENSG00000073605|ENSG00000172057	8951	0.71373	protein_coding	protein_coding
chr17_39917793_G_A	rs9303281	Asthma,White blood cell	Adipose_Visceral_Omentum	ENSG00000264968.1	GSDMB	ENSG00000073605.18	RP11-387H17.4	ENSG00000073605|ENSG00000264968	9092	0.33547	protein_coding	lincRNA
chr17_39917793_G_A	rs9303281	Asthma,White blood cell	Spleen	ENSG00000172057.9	PGAP3	ENSG00000161395.13	ORMDL3	ENSG00000161395|ENSG00000172057	230804	0.33619	protein_coding	protein_coding
chr17_39917793_G_A	rs9303281	Asthma,White blood cell	Adipose_Visceral_Omentum	ENSG00000264968.1	ORMDL3	ENSG00000172057.9	RP11-387H17.4	ENSG00000172057|ENSG00000264968	141	0.32612	protein_coding	lincRNA
chr17_39919945_TATA_T	rs71971950	Asthma,White blood cell	Heart_Atrial_Appendage	ENSG00000172057.9	GSDMB	ENSG00000073605.18	ORMDL3	ENSG00000073605|ENSG00000172057	8951	0.26267	protein_coding	protein_coding
chr17_39924612_A_G	rs4065275	Asthma,White blood cell	Esophagus_Muscularis	ENSG00000172057.9	GSDMB	ENSG00000073605.18	ORMDL3	ENSG00000073605|ENSG00000172057	8951	0.22513	protein_coding	protein_coding
chr17_39926554_T_C	rs12603332	Asthma,White blood cell	Adrenal_Gland	ENSG00000172057.9	GSDMB	ENSG00000073605.18	ORMDL3	ENSG00000073605|ENSG00000172057	8951	0.29589	protein_coding	protein_coding
chr17_39926554_T_C	rs12603332	Asthma,White blood cell	Artery_Aorta	ENSG00000172057.9	GSDMB	ENSG00000073605.18	ORMDL3	ENSG00000073605|ENSG00000172057	8951	0.39467	protein_coding	protein_coding
chr17_39926554_T_C	rs12603332	Asthma,White blood cell	Cells_Cultured_fibroblasts	ENSG00000073605.18	GSDMB	ENSG00000172057.9	ORMDL3	ENSG00000073605|ENSG00000172057	8951	0.33818	protein_coding	protein_coding
chr17_39926554_T_C	rs12603332	Asthma,White blood cell	Cells_Cultured_fibroblasts	ENSG00000172057.9	GSDMB	ENSG00000073605.18	ORMDL3	ENSG00000073605|ENSG00000172057	8951	0.33818	protein_coding	protein_coding
chr17_39926554_T_C	rs12603332	Asthma,White blood cell	Esophagus_Mucosa	ENSG00000172057.9	GSDMB	ENSG00000073605.18	ORMDL3	ENSG00000073605|ENSG00000172057	8951	0.32052	protein_coding	protein_coding
chr17_39926554_T_C	rs12603332	Asthma,White blood cell	Nerve_Tibial	ENSG00000172057.9	GSDMB	ENSG00000073605.18	ORMDL3	ENSG00000073605|ENSG00000172057	8951	0.27392	protein_coding	protein_coding
chr17_39926554_T_C	rs12603332	Asthma,White blood cell	Thyroid	ENSG00000141738.13	PGAP3	ENSG00000161395.13	GRB7	ENSG00000141738|ENSG00000161395	41130	0.16937	protein_coding	protein_coding
chr17_39926554_T_C	rs12603332	Asthma,White blood cell	Adipose_Subcutaneous	ENSG00000264968.1	ORMDL3	ENSG00000172057.9	RP11-387H17.4	ENSG00000172057|ENSG00000264968	141	0.39311	protein_coding	lincRNA
chr17_39929132_A_C	rs4795402	Red blood cell count,White blood cell	Heart_Atrial_Appendage	ENSG00000073605.18	GSDMB	ENSG00000172057.9	ORMDL3	ENSG00000073605|ENSG00000172057	8951	0.26267	protein_coding	protein_coding
chr17_39929132_A_C	rs4795402	Red blood cell count,White blood cell	Nerve_Tibial	ENSG00000073605.18	GSDMB	ENSG00000172057.9	ORMDL3	ENSG00000073605|ENSG00000172057	8951	0.27392	protein_coding	protein_coding
chr17_39929132_A_C	rs4795402	Red blood cell count,White blood cell	Ovary	ENSG00000073605.18	GSDMB	ENSG00000172057.9	ORMDL3	ENSG00000073605|ENSG00000172057	8951	0.48599	protein_coding	protein_coding
chr17_39929132_A_C	rs4795402	Red blood cell count,White blood cell	Testis	ENSG00000264968.1	RP11-387H17.4	ENSG00000204913.5	LRRC3C	ENSG00000204913|ENSG00000264968	13732	0.29375	lincRNA	protein_coding
chr17_39940919_T_A	rs7216564	Asthma,White blood cell	Testis	ENSG00000204913.5	RP11-387H17.4	ENSG00000264968.1	LRRC3C	ENSG00000204913|ENSG00000264968	13732	0.29375	lincRNA	protein_coding
chr17_39958345_C_T	rs6503526	Asthma,White blood cell	Esophagus_Mucosa	ENSG00000073605.18	GSDMB	ENSG00000172057.9	ORMDL3	ENSG00000073605|ENSG00000172057	8951	0.32052	protein_coding	protein_coding
chr17_39963578_G_T	rs12451100	Asthma,White blood cell	Adipose_Subcutaneous	ENSG00000131771.13	AC087491.2	ENSG00000214546.3	PPP1R1B	ENSG00000131771|ENSG00000214546	7127	0.23669	lincRNA	protein_coding
chr17_39965453_G_A	rs4458030	Asthma,White blood cell	Esophagus_Gastroesophageal_Junction	ENSG00000167914.11	GSDMA	ENSG00000008838.19	MED24	ENSG00000008838|ENSG00000167914	107952	0.31754	protein_coding	protein_coding
chr17_39969093_C_G	rs3894193	Asthma,White blood cell	Skin_Sun_Exposed_Lower_leg	ENSG00000167914.11	GSDMA	ENSG00000108244.16	KRT23	ENSG00000108244|ENSG00000167914	984371	0.27825	protein_coding	protein_coding
chr17_39970859_G_A	rs4239225	Asthma,White blood cell	Adipose_Subcutaneous	ENSG00000167914.11	GSDMA	ENSG00000008838.19	MED24	ENSG00000008838|ENSG00000167914	107952	0.29866	protein_coding	protein_coding
chr17_39970859_G_A	rs4239225	Asthma,White blood cell	Artery_Aorta	ENSG00000167914.11	GSDMA	ENSG00000008838.19	MED24	ENSG00000008838|ENSG00000167914	107952	0.28624	protein_coding	protein_coding
chr17_39970859_G_A	rs4239225	Asthma,White blood cell	Artery_Coronary	ENSG00000167914.11	GSDMA	ENSG00000008838.19	MED24	ENSG00000008838|ENSG00000167914	107952	0.28357	protein_coding	protein_coding
chr17_39972395_C_T	rs3859192	Asthma,White blood cell	Breast_Mammary_Tissue	ENSG00000167914.11	GSDMA	ENSG00000008838.19	MED24	ENSG00000008838|ENSG00000167914	107952	0.21349	protein_coding	protein_coding
chr17_39972461_G_A	rs3859191	Asthma,White blood cell	Adrenal_Gland	ENSG00000167914.11	GSDMA	ENSG00000008838.19	MED24	ENSG00000008838|ENSG00000167914	107952	0.28633	protein_coding	protein_coding
chr17_39972461_G_A	rs3859191	Asthma,White blood cell	Artery_Tibial	ENSG00000167914.11	GSDMA	ENSG00000008838.19	MED24	ENSG00000008838|ENSG00000167914	107952	0.30254	protein_coding	protein_coding
chr17_39972461_G_A	rs3859191	Asthma,White blood cell	Esophagus_Muscularis	ENSG00000167914.11	GSDMA	ENSG00000008838.19	MED24	ENSG00000008838|ENSG00000167914	107952	0.23251	protein_coding	protein_coding
chr17_39972461_G_A	rs3859191	Asthma,White blood cell	Lung	ENSG00000167914.11	GSDMA	ENSG00000008838.19	MED24	ENSG00000008838|ENSG00000167914	107952	0.21944	protein_coding	protein_coding
chr17_39973253_G_A	rs4065876	Asthma,White blood cell	Thyroid	ENSG00000167914.11	GSDMA	ENSG00000008838.19	MED24	ENSG00000008838|ENSG00000167914	107952	0.19466	protein_coding	protein_coding
chr17_39973253_G_A	rs4065876	Asthma,White blood cell	Thyroid	ENSG00000167914.11	RP11-387H17.4	ENSG00000264968.1	GSDMA	ENSG00000167914|ENSG00000264968	25521	0.17524	lincRNA	protein_coding
chr17_39978636_T_C	rs3907022	Asthma,White blood cell	Nerve_Tibial	ENSG00000167914.11	GSDMA	ENSG00000008838.19	MED24	ENSG00000008838|ENSG00000167914	107952	0.38234	protein_coding	protein_coding
chr17_39978636_T_C	rs3907022	Asthma,White blood cell	Nerve_Tibial	ENSG00000167914.11	GSDMA	ENSG00000108244.16	KRT23	ENSG00000108244|ENSG00000167914	984371	0.19095	protein_coding	protein_coding
chr17_39978636_T_C	rs3907022	Asthma,White blood cell	Nerve_Tibial	ENSG00000167914.11	GSDMA	ENSG00000108344.14	PSMD3	ENSG00000108344|ENSG00000167914	27534	0.21063	protein_coding	protein_coding
chr17_42570011_A_G	rs665268	Body fat percentage,White blood cell	Pancreas	ENSG00000131462.7	TUBG1	ENSG00000108797.11	CNTNAP1	ENSG00000108797|ENSG00000131462	74190	0.33216	protein_coding	protein_coding
chr17_42570011_A_G	rs665268	Body fat percentage,White blood cell	Pancreas	ENSG00000131462.7	PSMC3IP	ENSG00000131470.14	TUBG1	ENSG00000131462|ENSG00000131470	31897	0.28277	protein_coding	protein_coding
chr17_42570011_A_G	rs665268	Body fat percentage,White blood cell	Pancreas	ENSG00000131462.7	FAM134C	ENSG00000141699.10	TUBG1	ENSG00000131462|ENSG00000141699	53	0.51401	protein_coding	protein_coding
chr17_42570011_A_G	rs665268	Body fat percentage,White blood cell	Pancreas	ENSG00000131462.7	TUBG1	ENSG00000184451.5	CCR10	ENSG00000131462|ENSG00000184451	74092	0.32835	protein_coding	protein_coding
chr17_43088260_T_C	rs8176166	Body fat percentage,White blood cell	Esophagus_Mucosa	ENSG00000108828.15	VAT1	ENSG00000108830.9	RND2	ENSG00000108828|ENSG00000108830	118	0.2233	protein_coding	protein_coding
chr17_44157380_T_C	rs2251165	BMI,Body fat percentage	Heart_Left_Ventricle	ENSG00000161664.6	C17orf53	ENSG00000125319.14	ASB16	ENSG00000125319|ENSG00000161664	28541	0.21773	protein_coding	protein_coding
chr17_44176913_A_G	rs7212573	BMI,Body fat percentage	Muscle_Skeletal	ENSG00000161664.6	C17orf53	ENSG00000125319.14	ASB16	ENSG00000125319|ENSG00000161664	28541	0.21354	protein_coding	protein_coding
chr17_44176913_A_G	rs7212573	BMI,Body fat percentage	Muscle_Skeletal	ENSG00000161664.6	ASB16	ENSG00000168591.15	TMUB2	ENSG00000161664|ENSG00000168591	16523	0.40215	protein_coding	protein_coding
chr17_45078767_A_T	rs56360935	Systolic blood pressure,Sleeplessness insomnia	Muscle_Skeletal	ENSG00000186834.3	CCDC43	ENSG00000180329.13	HEXIM1	ENSG00000180329|ENSG00000186834	458890	0.2269	protein_coding	protein_coding
chr17_45086388_A_G	rs6416904	Systolic blood pressure,Body fat percentage,Sleeplessness insomnia	Nerve_Tibial	ENSG00000136448.11	NMT1	ENSG00000161714.11	PLCD3	ENSG00000136448|ENSG00000161714	81692	0.21771	protein_coding	protein_coding
chr17_45086483_T_C	rs6503422	Systolic blood pressure,Body fat percentage,Sleeplessness insomnia	Brain_Nucleus_accumbens_basal_ganglia	ENSG00000136448.11	NMT1	ENSG00000161714.11	PLCD3	ENSG00000136448|ENSG00000161714	81692	0.34138	protein_coding	protein_coding
chr17_45095481_T_C	rs11871043	Systolic blood pressure,Body fat percentage,Sleeplessness insomnia	Adipose_Visceral_Omentum	ENSG00000136448.11	NMT1	ENSG00000161714.11	PLCD3	ENSG00000136448|ENSG00000161714	81692	0.2539	protein_coding	protein_coding
chr17_45105660_G_A	rs1053733	Systolic blood pressure,Body fat percentage,Sleeplessness insomnia	Thyroid	ENSG00000136448.11	EFTUD2	ENSG00000108883.12	NMT1	ENSG00000108883|ENSG00000136448	152000	0.17929	protein_coding	protein_coding
chr17_45167253_A_G	rs9709123	Systolic blood pressure,Sleeplessness insomnia	Thyroid	ENSG00000276728.1	AC142472.6	ENSG00000186834.3	HEXIM1	ENSG00000186834|ENSG00000276728	32	0.35916	lincRNA	protein_coding
chr17_45407232_G_T	rs73984391	Red blood cell count,White blood cell,Neuroticism	Lung	ENSG00000225190.10	PLEKHM1	ENSG00000186868.15	MAPT	ENSG00000186868|ENSG00000225190	403633	0.20995	protein_coding	protein_coding
chr17_45407537_T_C	rs1808189	Red blood cell count,White blood cell,Neuroticism	Adipose_Subcutaneous	ENSG00000225190.10	PLEKHM1	ENSG00000186868.15	MAPT	ENSG00000186868|ENSG00000225190	403633	0.17927	protein_coding	protein_coding
chr17_45415735_G_A	rs12947718	Red blood cell count,White blood cell,Neuroticism	Muscle_Skeletal	ENSG00000225190.10	PLEKHM1	ENSG00000120071.13	KANSL1	ENSG00000120071|ENSG00000225190	734640	0.20283	protein_coding	protein_coding
chr17_45415735_G_A	rs12947718	Red blood cell count,White blood cell,Neuroticism	Muscle_Skeletal	ENSG00000225190.10	PLEKHM1	ENSG00000176681.14	LRRC37A	ENSG00000176681|ENSG00000225190	801984	0.15867	protein_coding	protein_coding
chr17_45425928_A_C	rs7209501	Red blood cell count,White blood cell,Neuroticism	Breast_Mammary_Tissue	ENSG00000225190.10	PLEKHM1	ENSG00000120088.14	CRHR1	ENSG00000120088|ENSG00000225190	293531	0.18802	protein_coding	protein_coding
chr17_45427159_A_AC	rs199883901	Red blood cell count,White blood cell,Neuroticism	Esophagus_Muscularis	ENSG00000225190.10	PLEKHM1	ENSG00000176681.14	LRRC37A	ENSG00000176681|ENSG00000225190	801984	0.22923	protein_coding	protein_coding
chr17_45433915_TGGCTAACACGGTGAAACCCC_T	rs531207746	Red blood cell count,White blood cell,Neuroticism	Brain_Putamen_basal_ganglia	ENSG00000225190.10	PLEKHM1	ENSG00000176681.14	LRRC37A	ENSG00000176681|ENSG00000225190	801984	0.31448	protein_coding	protein_coding
chr17_45452321_T_C	rs1079434	Red blood cell count,White blood cell,Neuroticism	Skin_Not_Sun_Exposed_Suprapubic	ENSG00000159314.11	ARHGAP27	ENSG00000120071.13	KANSL1	ENSG00000120071|ENSG00000159314	790968	0.25957	protein_coding	protein_coding
chr17_45452321_T_C	rs1079434	Red blood cell count,White blood cell,Neuroticism	Skin_Not_Sun_Exposed_Suprapubic	ENSG00000159314.11	ARHGAP27	ENSG00000176681.14	LRRC37A	ENSG00000159314|ENSG00000176681	858312	0.28165	protein_coding	protein_coding
chr17_45452321_T_C	rs1079434	Red blood cell count,White blood cell,Neuroticism	Skin_Not_Sun_Exposed_Suprapubic	ENSG00000159314.11	ARHGAP27	ENSG00000225190.10	PLEKHM1	ENSG00000159314|ENSG00000225190	56328	0.30465	protein_coding	protein_coding
chr17_45462071_C_G	rs1971631	Red blood cell count,White blood cell,Neuroticism	Skin_Sun_Exposed_Lower_leg	ENSG00000159314.11	ARHGAP27	ENSG00000176681.14	LRRC37A	ENSG00000159314|ENSG00000176681	858312	0.24329	protein_coding	protein_coding
chr17_45462071_C_G	rs1971631	Red blood cell count,White blood cell,Neuroticism	Skin_Sun_Exposed_Lower_leg	ENSG00000159314.11	ARHGAP27	ENSG00000186868.15	MAPT	ENSG00000159314|ENSG00000186868	459961	0.17029	protein_coding	protein_coding
chr17_45462071_C_G	rs1971631	Red blood cell count,White blood cell,Neuroticism	Skin_Sun_Exposed_Lower_leg	ENSG00000159314.11	ARHGAP27	ENSG00000225190.10	PLEKHM1	ENSG00000159314|ENSG00000225190	56328	0.35283	protein_coding	protein_coding
chr17_45479441_T_C	rs55925547	Red blood cell count,White blood cell,Neuroticism	Skin_Sun_Exposed_Lower_leg	ENSG00000225190.10	ARHGAP27	ENSG00000159314.11	PLEKHM1	ENSG00000159314|ENSG00000225190	56328	0.35283	protein_coding	protein_coding
chr17_45496226_A_G	rs62065454	Red blood cell count,Obesity,Neuroticism	Testis	ENSG00000225190.10	ARHGAP27	ENSG00000159314.11	PLEKHM1	ENSG00000159314|ENSG00000225190	56328	0.55448	protein_coding	protein_coding
chr17_45584012_C_T	rs1624697	Red blood cell count,Osteoarthrosis,Neuroticism	Ovary	ENSG00000232300.1	FAM215B	ENSG00000185829.17	ARL17A	ENSG00000185829|ENSG00000232300	16887	0.48369	lincRNA	protein_coding
chr17_45584012_C_T	rs1624697	Red blood cell count,Osteoarthrosis,Neuroticism	Ovary	ENSG00000232300.1	LRRC37A2	ENSG00000238083.7	FAM215B	ENSG00000232300|ENSG00000238083	51284	0.46421	protein_coding	lincRNA
chr17_45587956_C_T	rs2462833	Red blood cell count,Osteoarthrosis,Neuroticism	Prostate	ENSG00000238083.7	LRRC37A2	ENSG00000185829.17	ARL17A	ENSG00000185829|ENSG00000238083	68171	0.69797	protein_coding	protein_coding
chr17_45587956_C_T	rs2462833	Red blood cell count,Osteoarthrosis,Neuroticism	Prostate	ENSG00000238083.7	LRRC37A2	ENSG00000232300.1	FAM215B	ENSG00000232300|ENSG00000238083	51284	0.49045	protein_coding	lincRNA
chr17_45593574_A_G	rs2693353	Red blood cell count,Osteoarthrosis,Neuroticism	Esophagus_Muscularis	ENSG00000238083.7	KANSL1	ENSG00000120071.13	LRRC37A2	ENSG00000120071|ENSG00000238083	286122	0.38758	protein_coding	protein_coding
chr17_45593574_A_G	rs2693353	Red blood cell count,Osteoarthrosis,Neuroticism	Esophagus_Muscularis	ENSG00000238083.7	CRHR1	ENSG00000120088.14	LRRC37A2	ENSG00000120088|ENSG00000238083	727231	0.26691	protein_coding	protein_coding
chr17_45593574_A_G	rs2693353	Red blood cell count,Osteoarthrosis,Neuroticism	Esophagus_Muscularis	ENSG00000238083.7	LRRC37A2	ENSG00000185829.17	ARL17A	ENSG00000185829|ENSG00000238083	68171	0.60306	protein_coding	protein_coding
chr17_45593574_A_G	rs2693353	Red blood cell count,Osteoarthrosis,Neuroticism	Esophagus_Muscularis	ENSG00000238083.7	LRRC37A2	ENSG00000232300.1	FAM215B	ENSG00000232300|ENSG00000238083	51284	0.44209	protein_coding	lincRNA
chr17_45601766_A_G	rs56191889	Red blood cell count,Osteoarthrosis,Neuroticism	Artery_Tibial	ENSG00000238083.7	KANSL1	ENSG00000120071.13	LRRC37A2	ENSG00000120071|ENSG00000238083	286122	0.49167	protein_coding	protein_coding
chr17_45601766_A_G	rs56191889	Red blood cell count,Osteoarthrosis,Neuroticism	Artery_Tibial	ENSG00000238083.7	LRRC37A2	ENSG00000185829.17	ARL17A	ENSG00000185829|ENSG00000238083	68171	0.54858	protein_coding	protein_coding
chr17_45601766_A_G	rs56191889	Red blood cell count,Osteoarthrosis,Neuroticism	Pancreas	ENSG00000238083.7	LRRC37A2	ENSG00000185829.17	ARL17A	ENSG00000185829|ENSG00000238083	68171	0.58233	protein_coding	protein_coding
chr17_45601827_G_A	rs55826010	Systolic blood pressure,Red blood cell count,Osteoarthrosis,Neuroticism	Small_Intestine_Terminal_Ileum	ENSG00000238083.7	KANSL1	ENSG00000120071.13	LRRC37A2	ENSG00000120071|ENSG00000238083	286122	0.49454	protein_coding	protein_coding
chr17_45601827_G_A	rs55826010	Systolic blood pressure,Red blood cell count,Osteoarthrosis,Neuroticism	Small_Intestine_Terminal_Ileum	ENSG00000238083.7	LRRC37A2	ENSG00000185829.17	ARL17A	ENSG00000185829|ENSG00000238083	68171	0.65656	protein_coding	protein_coding
chr17_45601827_G_A	rs55826010	Systolic blood pressure,Red blood cell count,Osteoarthrosis,Neuroticism	Small_Intestine_Terminal_Ileum	ENSG00000238083.7	LRRC37A2	ENSG00000232300.1	FAM215B	ENSG00000232300|ENSG00000238083	51284	0.33337	protein_coding	lincRNA
chr17_45638061_T_C	rs2942166	Red blood cell count,Osteoarthrosis,Neuroticism	Brain_Amygdala	ENSG00000238083.7	LRRC37A2	ENSG00000185829.17	ARL17A	ENSG00000185829|ENSG00000238083	68171	0.65857	protein_coding	protein_coding
chr17_45640437_T_C	rs439558	Red blood cell count,Osteoarthrosis,Neuroticism	Thyroid	ENSG00000238083.7	LRRC37A2	ENSG00000185829.17	ARL17A	ENSG00000185829|ENSG00000238083	68171	0.76998	protein_coding	protein_coding
chr17_45640437_T_C	rs439558	Red blood cell count,Osteoarthrosis,Neuroticism	Thyroid	ENSG00000238083.7	LRRC37A2	ENSG00000232300.1	FAM215B	ENSG00000232300|ENSG00000238083	51284	0.50218	protein_coding	lincRNA
chr17_45680084_C_A	rs55974014	Red blood cell count,Osteoarthrosis,Neuroticism	Brain_Substantia_nigra	ENSG00000238083.7	LRRC37A2	ENSG00000185829.17	ARL17A	ENSG00000185829|ENSG00000238083	68171	0.56846	protein_coding	protein_coding
chr17_45684199_T_C	rs16941038	Red blood cell count,Osteoarthrosis,Neuroticism	Brain_Caudate_basal_ganglia	ENSG00000185829.17	KANSL1	ENSG00000120071.13	ARL17A	ENSG00000120071|ENSG00000185829	354293	0.46577	protein_coding	protein_coding
chr17_45684199_T_C	rs16941038	Red blood cell count,Osteoarthrosis,Neuroticism	Brain_Caudate_basal_ganglia	ENSG00000185829.17	LRRC37A	ENSG00000176681.14	ARL17A	ENSG00000176681|ENSG00000185829	286949	0.35916	protein_coding	protein_coding
chr17_45684199_T_C	rs16941038	Red blood cell count,Osteoarthrosis,Neuroticism	Brain_Caudate_basal_ganglia	ENSG00000185829.17	LRRC37A2	ENSG00000238083.7	ARL17A	ENSG00000185829|ENSG00000238083	68171	0.67511	protein_coding	protein_coding
chr17_45688515_T_C	rs6503443	Red blood cell count,Osteoarthrosis,Neuroticism	Brain_Putamen_basal_ganglia	ENSG00000185829.17	KANSL1	ENSG00000120071.13	ARL17A	ENSG00000120071|ENSG00000185829	354293	0.3449	protein_coding	protein_coding
chr17_45688515_T_C	rs6503443	Red blood cell count,Osteoarthrosis,Neuroticism	Brain_Putamen_basal_ganglia	ENSG00000185829.17	LRRC37A2	ENSG00000238083.7	ARL17A	ENSG00000185829|ENSG00000238083	68171	0.58643	protein_coding	protein_coding
chr17_45701314_T_A	rs17688916	Red blood cell count,Osteoarthrosis,Neuroticism	Lung	ENSG00000232300.1	KANSL1	ENSG00000120071.13	FAM215B	ENSG00000120071|ENSG00000232300	337406	0.33531	protein_coding	lincRNA
chr17_45701314_T_A	rs17688916	Red blood cell count,Osteoarthrosis,Neuroticism	Lung	ENSG00000232300.1	FAM215B	ENSG00000185829.17	ARL17A	ENSG00000185829|ENSG00000232300	16887	0.41676	lincRNA	protein_coding
chr17_45701314_T_A	rs17688916	Red blood cell count,Osteoarthrosis,Neuroticism	Lung	ENSG00000232300.1	LRRC37A2	ENSG00000238083.7	FAM215B	ENSG00000232300|ENSG00000238083	51284	0.41449	protein_coding	lincRNA
chr17_45701985_G_A	rs17688922	Red blood cell count,Osteoarthrosis,Neuroticism	Esophagus_Mucosa	ENSG00000238083.7	KANSL1	ENSG00000120071.13	LRRC37A2	ENSG00000120071|ENSG00000238083	286122	0.47794	protein_coding	protein_coding
chr17_45701985_G_A	rs17688922	Red blood cell count,Osteoarthrosis,Neuroticism	Stomach	ENSG00000238083.7	KANSL1	ENSG00000120071.13	LRRC37A2	ENSG00000120071|ENSG00000238083	286122	0.35816	protein_coding	protein_coding
chr17_45701985_G_A	rs17688922	Red blood cell count,Osteoarthrosis,Neuroticism	Adrenal_Gland	ENSG00000238083.7	LRRC37A2	ENSG00000185829.17	ARL17A	ENSG00000185829|ENSG00000238083	68171	0.63479	protein_coding	protein_coding
chr17_45701985_G_A	rs17688922	Red blood cell count,Osteoarthrosis,Neuroticism	Esophagus_Mucosa	ENSG00000238083.7	LRRC37A2	ENSG00000185829.17	ARL17A	ENSG00000185829|ENSG00000238083	68171	0.57542	protein_coding	protein_coding
chr17_45701985_G_A	rs17688922	Red blood cell count,Osteoarthrosis,Neuroticism	Stomach	ENSG00000238083.7	LRRC37A2	ENSG00000185829.17	ARL17A	ENSG00000185829|ENSG00000238083	68171	0.60878	protein_coding	protein_coding
chr17_45701985_G_A	rs17688922	Red blood cell count,Osteoarthrosis,Neuroticism	Esophagus_Mucosa	ENSG00000238083.7	MAPT	ENSG00000186868.15	LRRC37A2	ENSG00000186868|ENSG00000238083	617129	0.50381	protein_coding	protein_coding
chr17_45701985_G_A	rs17688922	Red blood cell count,Osteoarthrosis,Neuroticism	Esophagus_Mucosa	ENSG00000238083.7	LRRC37A2	ENSG00000232300.1	FAM215B	ENSG00000232300|ENSG00000238083	51284	0.27887	protein_coding	lincRNA
chr17_45707983_T_C	rs61667602	Red blood cell count,Osteoarthrosis,Neuroticism	Brain_Cerebellum	ENSG00000185829.17	KANSL1	ENSG00000120071.13	ARL17A	ENSG00000120071|ENSG00000185829	354293	0.55704	protein_coding	protein_coding
chr17_45707983_T_C	rs61667602	Red blood cell count,Osteoarthrosis,Neuroticism	Brain_Cerebellum	ENSG00000185829.17	LRRC37A	ENSG00000176681.14	ARL17A	ENSG00000176681|ENSG00000185829	286949	0.53812	protein_coding	protein_coding
chr17_45707983_T_C	rs61667602	Red blood cell count,Osteoarthrosis,Neuroticism	Brain_Cerebellum	ENSG00000185829.17	SPPL2C	ENSG00000185294.6	ARL17A	ENSG00000185294|ENSG00000185829	734847	0.54982	protein_coding	protein_coding
chr17_45707983_T_C	rs61667602	Red blood cell count,Osteoarthrosis,Neuroticism	Brain_Cerebellum	ENSG00000185829.17	FAM215B	ENSG00000232300.1	ARL17A	ENSG00000185829|ENSG00000232300	16887	0.64702	lincRNA	protein_coding
chr17_45707983_T_C	rs61667602	Red blood cell count,Osteoarthrosis,Neuroticism	Brain_Cerebellum	ENSG00000185829.17	LRRC37A2	ENSG00000238083.7	ARL17A	ENSG00000185829|ENSG00000238083	68171	0.83252	protein_coding	protein_coding
chr17_45712047_CT_C	rs66825448	Red blood cell count,Osteoarthrosis,Neuroticism	Brain_Cerebellar_Hemisphere	ENSG00000185829.17	KANSL1	ENSG00000120071.13	ARL17A	ENSG00000120071|ENSG00000185829	354293	0.51458	protein_coding	protein_coding
chr17_45712047_CT_C	rs66825448	Red blood cell count,Osteoarthrosis,Neuroticism	Adipose_Visceral_Omentum	ENSG00000238083.7	KANSL1	ENSG00000120071.13	LRRC37A2	ENSG00000120071|ENSG00000238083	286122	0.43298	protein_coding	protein_coding
chr17_45712047_CT_C	rs66825448	Red blood cell count,Osteoarthrosis,Neuroticism	Adipose_Visceral_Omentum	ENSG00000238083.7	CRHR1	ENSG00000120088.14	LRRC37A2	ENSG00000120088|ENSG00000238083	727231	0.36513	protein_coding	protein_coding
chr17_45712047_CT_C	rs66825448	Red blood cell count,Osteoarthrosis,Neuroticism	Brain_Cerebellar_Hemisphere	ENSG00000185829.17	LRRC37A	ENSG00000176681.14	ARL17A	ENSG00000176681|ENSG00000185829	286949	0.68577	protein_coding	protein_coding
chr17_45712047_CT_C	rs66825448	Red blood cell count,Osteoarthrosis,Neuroticism	Brain_Cerebellar_Hemisphere	ENSG00000185829.17	SPPL2C	ENSG00000185294.6	ARL17A	ENSG00000185294|ENSG00000185829	734847	0.55458	protein_coding	protein_coding
chr17_45712047_CT_C	rs66825448	Red blood cell count,Osteoarthrosis,Neuroticism	Brain_Cerebellar_Hemisphere	ENSG00000185829.17	FAM215B	ENSG00000232300.1	ARL17A	ENSG00000185829|ENSG00000232300	16887	0.60509	lincRNA	protein_coding
chr17_45712047_CT_C	rs66825448	Red blood cell count,Osteoarthrosis,Neuroticism	Adipose_Visceral_Omentum	ENSG00000238083.7	LRRC37A2	ENSG00000185829.17	ARL17A	ENSG00000185829|ENSG00000238083	68171	0.64402	protein_coding	protein_coding
chr17_45712047_CT_C	rs66825448	Red blood cell count,Osteoarthrosis,Neuroticism	Brain_Cerebellar_Hemisphere	ENSG00000185829.17	LRRC37A2	ENSG00000238083.7	ARL17A	ENSG00000185829|ENSG00000238083	68171	0.85101	protein_coding	protein_coding
chr17_45720982_T_TTTG	rs3072094	Red blood cell count,Osteoarthrosis,Neuroticism	Colon_Transverse	ENSG00000238083.7	KANSL1	ENSG00000120071.13	LRRC37A2	ENSG00000120071|ENSG00000238083	286122	0.49768	protein_coding	protein_coding
chr17_45720982_T_TTTG	rs3072094	Red blood cell count,Osteoarthrosis,Neuroticism	Colon_Transverse	ENSG00000238083.7	LRRC37A2	ENSG00000185829.17	ARL17A	ENSG00000185829|ENSG00000238083	68171	0.61133	protein_coding	protein_coding
chr17_45720982_T_TTTG	rs3072094	Red blood cell count,Osteoarthrosis,Neuroticism	Heart_Atrial_Appendage	ENSG00000238083.7	LRRC37A2	ENSG00000185829.17	ARL17A	ENSG00000185829|ENSG00000238083	68171	0.63222	protein_coding	protein_coding
chr17_45726951_A_G	rs9897399	Red blood cell count,Osteoarthrosis,Neuroticism	Brain_Cerebellum	ENSG00000238083.7	KANSL1	ENSG00000120071.13	LRRC37A2	ENSG00000120071|ENSG00000238083	286122	0.46477	protein_coding	protein_coding
chr17_45726951_A_G	rs9897399	Red blood cell count,Osteoarthrosis,Neuroticism	Brain_Cerebellum	ENSG00000238083.7	SPPL2C	ENSG00000185294.6	LRRC37A2	ENSG00000185294|ENSG00000238083	666676	0.57006	protein_coding	protein_coding
chr17_45726951_A_G	rs9897399	Red blood cell count,Osteoarthrosis,Neuroticism	Brain_Cerebellum	ENSG00000238083.7	LRRC37A2	ENSG00000185829.17	ARL17A	ENSG00000185829|ENSG00000238083	68171	0.83252	protein_coding	protein_coding
chr17_45726951_A_G	rs9897399	Red blood cell count,Osteoarthrosis,Neuroticism	Brain_Cerebellum	ENSG00000238083.7	ARL17B	ENSG00000228696.8	LRRC37A2	ENSG00000228696|ENSG00000238083	149714	0.31467	protein_coding	protein_coding
chr17_45726951_A_G	rs9897399	Red blood cell count,Osteoarthrosis,Neuroticism	Brain_Cerebellum	ENSG00000238083.7	LRRC37A2	ENSG00000232300.1	FAM215B	ENSG00000232300|ENSG00000238083	51284	0.64419	protein_coding	lincRNA
chr17_45741580_A_T	rs17563889	Red blood cell count,Osteoarthrosis,Neuroticism	Artery_Aorta	ENSG00000238083.7	LRRC37A2	ENSG00000185829.17	ARL17A	ENSG00000185829|ENSG00000238083	68171	0.60663	protein_coding	protein_coding
chr17_45745406_T_C	rs9906974	Red blood cell count,Osteoarthrosis,Neuroticism	Brain_Cerebellum	ENSG00000225190.10	NMT1	ENSG00000136448.11	PLEKHM1	ENSG00000136448|ENSG00000225190	439087	0.30836	protein_coding	protein_coding
chr17_45745406_T_C	rs9906974	Red blood cell count,Osteoarthrosis,Neuroticism	Brain_Cerebellum	ENSG00000225190.10	FMNL1	ENSG00000184922.13	PLEKHM1	ENSG00000184922|ENSG00000225190	268526	0.63848	protein_coding	protein_coding
chr17_45745406_T_C	rs9906974	Red blood cell count,Osteoarthrosis,Neuroticism	Brain_Cerebellum	ENSG00000225190.10	PLEKHM1	ENSG00000186868.15	MAPT	ENSG00000186868|ENSG00000225190	403633	0.32025	protein_coding	protein_coding
chr17_45761887_G_A	rs71375313	Red blood cell count,Osteoarthrosis,Neuroticism	Ovary	ENSG00000238083.7	KANSL1	ENSG00000120071.13	LRRC37A2	ENSG00000120071|ENSG00000238083	286122	0.63355	protein_coding	protein_coding
chr17_45761887_G_A	rs71375313	Red blood cell count,Osteoarthrosis,Neuroticism	Ovary	ENSG00000238083.7	LRRC37A2	ENSG00000185829.17	ARL17A	ENSG00000185829|ENSG00000238083	68171	0.74606	protein_coding	protein_coding
chr17_45761887_G_A	rs71375313	Red blood cell count,Osteoarthrosis,Neuroticism	Ovary	ENSG00000238083.7	LRRC37A2	ENSG00000232300.1	FAM215B	ENSG00000232300|ENSG00000238083	51284	0.46421	protein_coding	lincRNA
chr17_45773279_C_T	rs60814418	Red blood cell count,Osteoarthrosis,Neuroticism	Brain_Hippocampus	ENSG00000185829.17	LRRC37A2	ENSG00000238083.7	ARL17A	ENSG00000185829|ENSG00000238083	68171	0.61231	protein_coding	protein_coding
chr17_45773279_C_T	rs60814418	Red blood cell count,Osteoarthrosis,Neuroticism	Brain_Putamen_basal_ganglia	ENSG00000238083.7	LRRC37A2	ENSG00000185829.17	ARL17A	ENSG00000185829|ENSG00000238083	68171	0.58643	protein_coding	protein_coding
chr17_45777136_A_G	rs12938031	Red blood cell count,Neuroticism	Esophagus_Mucosa	ENSG00000232300.1	KANSL1	ENSG00000120071.13	FAM215B	ENSG00000120071|ENSG00000232300	337406	0.20628	protein_coding	lincRNA
chr17_45777136_A_G	rs12938031	Red blood cell count,Neuroticism	Esophagus_Mucosa	ENSG00000232300.1	FAM215B	ENSG00000185829.17	ARL17A	ENSG00000185829|ENSG00000232300	16887	0.32203	lincRNA	protein_coding
chr17_45777136_A_G	rs12938031	Red blood cell count,Neuroticism	Esophagus_Mucosa	ENSG00000232300.1	LRRC37A2	ENSG00000238083.7	FAM215B	ENSG00000232300|ENSG00000238083	51284	0.27887	protein_coding	lincRNA
chr17_45777862_G_T	rs4074462	Red blood cell count,Osteoarthrosis,Neuroticism	Brain_Cortex	ENSG00000238083.7	LRRC37A2	ENSG00000185829.17	ARL17A	ENSG00000185829|ENSG00000238083	68171	0.6701	protein_coding	protein_coding
chr17_45777862_G_T	rs4074462	Red blood cell count,Osteoarthrosis,Neuroticism	Brain_Frontal_Cortex_BA9	ENSG00000238083.7	LRRC37A2	ENSG00000185829.17	ARL17A	ENSG00000185829|ENSG00000238083	68171	0.69606	protein_coding	protein_coding
chr17_45846971_A_C	rs12373168	Red blood cell count,Osteoarthrosis,Neuroticism	Skin_Sun_Exposed_Lower_leg	ENSG00000186868.15	ARHGAP27	ENSG00000159314.11	MAPT	ENSG00000159314|ENSG00000186868	459961	0.17029	protein_coding	protein_coding
chr17_45846971_A_C	rs12373168	Red blood cell count,Osteoarthrosis,Neuroticism	Skin_Sun_Exposed_Lower_leg	ENSG00000186868.15	MAPT	ENSG00000176681.14	LRRC37A	ENSG00000176681|ENSG00000186868	398351	0.20326	protein_coding	protein_coding
chr17_45846971_A_C	rs12373168	Red blood cell count,Osteoarthrosis,Neuroticism	Brain_Hippocampus	ENSG00000238083.7	LRRC37A2	ENSG00000185829.17	ARL17A	ENSG00000185829|ENSG00000238083	68171	0.61231	protein_coding	protein_coding
chr17_45846971_A_C	rs12373168	Red blood cell count,Osteoarthrosis,Neuroticism	Skin_Sun_Exposed_Lower_leg	ENSG00000186868.15	MAPT	ENSG00000238083.7	LRRC37A2	ENSG00000186868|ENSG00000238083	617129	0.23338	protein_coding	protein_coding
chr17_45854662_A_G	rs55942528	Red blood cell count,Osteoarthrosis,Neuroticism	Skin_Not_Sun_Exposed_Suprapubic	ENSG00000176681.14	KANSL1	ENSG00000120071.13	LRRC37A	ENSG00000120071|ENSG00000176681	67344	0.29151	protein_coding	protein_coding
chr17_45854662_A_G	rs55942528	Red blood cell count,Osteoarthrosis,Neuroticism	Skin_Not_Sun_Exposed_Suprapubic	ENSG00000176681.14	ARHGAP27	ENSG00000159314.11	LRRC37A	ENSG00000159314|ENSG00000176681	858312	0.28165	protein_coding	protein_coding
chr17_45854662_A_G	rs55942528	Red blood cell count,Osteoarthrosis,Neuroticism	Skin_Not_Sun_Exposed_Suprapubic	ENSG00000176681.14	LRRC37A	ENSG00000185829.17	ARL17A	ENSG00000176681|ENSG00000185829	286949	0.32495	protein_coding	protein_coding
chr17_45854662_A_G	rs55942528	Red blood cell count,Osteoarthrosis,Neuroticism	Skin_Not_Sun_Exposed_Suprapubic	ENSG00000176681.14	MAPT	ENSG00000186868.15	LRRC37A	ENSG00000176681|ENSG00000186868	398351	0.2089	protein_coding	protein_coding
chr17_45854662_A_G	rs55942528	Red blood cell count,Osteoarthrosis,Neuroticism	Skin_Not_Sun_Exposed_Suprapubic	ENSG00000176681.14	LRRC37A	ENSG00000228696.8	ARL17B	ENSG00000176681|ENSG00000228696	69064	0.49332	protein_coding	protein_coding
chr17_45855423_C_T	rs10445365	Red blood cell count,White blood cell,Neuroticism	Brain_Nucleus_accumbens_basal_ganglia	ENSG00000225190.10	ARHGAP27	ENSG00000159314.11	PLEKHM1	ENSG00000159314|ENSG00000225190	56328	0.41491	protein_coding	protein_coding
chr17_45855805_C_T	rs10445368	Red blood cell count,Osteoarthrosis,Neuroticism	Breast_Mammary_Tissue	ENSG00000120088.14	CRHR1	ENSG00000176681.14	LRRC37A	ENSG00000120088|ENSG00000176681	508453	0.22206	protein_coding	protein_coding
chr17_45855805_C_T	rs10445368	Red blood cell count,Osteoarthrosis,Neuroticism	Breast_Mammary_Tissue	ENSG00000120088.14	CRHR1	ENSG00000185829.17	ARL17A	ENSG00000120088|ENSG00000185829	795402	0.21547	protein_coding	protein_coding
chr17_45855805_C_T	rs10445368	Red blood cell count,Osteoarthrosis,Neuroticism	Breast_Mammary_Tissue	ENSG00000120088.14	PLEKHM1	ENSG00000225190.10	CRHR1	ENSG00000120088|ENSG00000225190	293531	0.18802	protein_coding	protein_coding
chr17_45855805_C_T	rs10445368	Red blood cell count,Osteoarthrosis,Neuroticism	Breast_Mammary_Tissue	ENSG00000120088.14	CRHR1	ENSG00000238083.7	LRRC37A2	ENSG00000120088|ENSG00000238083	727231	0.39225	protein_coding	protein_coding
chr17_45868360_G_A	rs7220421	Red blood cell count,Body fat percentage	Brain_Anterior_cingulate_cortex_BA24	ENSG00000120071.13	KANSL1	ENSG00000185829.17	ARL17A	ENSG00000120071|ENSG00000185829	354293	0.35599	protein_coding	protein_coding
chr17_45910839_A_G	rs2435204	Red blood cell count,Osteoarthrosis,Neuroticism	Brain_Spinal_cord_cervical_c-1	ENSG00000238083.7	LRRC37A2	ENSG00000185829.17	ARL17A	ENSG00000185829|ENSG00000238083	68171	0.5754	protein_coding	protein_coding
chr17_45919350_GC_G	rs11331843	Red blood cell count,Osteoarthrosis,Neuroticism	Cells_EBV-transformed_lymphocytes	ENSG00000120071.13	KANSL1	ENSG00000073969.18	NSF	ENSG00000073969|ENSG00000120071	365280	0.34794	protein_coding	protein_coding
chr17_45919350_GC_G	rs11331843	Red blood cell count,Osteoarthrosis,Neuroticism	Cells_EBV-transformed_lymphocytes	ENSG00000238083.7	LRRC37A2	ENSG00000073969.18	NSF	ENSG00000073969|ENSG00000238083	79158	0.34161	protein_coding	protein_coding
chr17_45919350_GC_G	rs11331843	Red blood cell count,Osteoarthrosis,Neuroticism	Brain_Cortex	ENSG00000185829.17	KANSL1	ENSG00000120071.13	ARL17A	ENSG00000120071|ENSG00000185829	354293	0.42384	protein_coding	protein_coding
chr17_45919350_GC_G	rs11331843	Red blood cell count,Osteoarthrosis,Neuroticism	Cells_EBV-transformed_lymphocytes	ENSG00000120071.13	KANSL1	ENSG00000185829.17	ARL17A	ENSG00000120071|ENSG00000185829	354293	0.73533	protein_coding	protein_coding
chr17_45919350_GC_G	rs11331843	Red blood cell count,Osteoarthrosis,Neuroticism	Cells_EBV-transformed_lymphocytes	ENSG00000120071.13	KANSL1	ENSG00000238083.7	LRRC37A2	ENSG00000120071|ENSG00000238083	286122	0.78605	protein_coding	protein_coding
chr17_45919350_GC_G	rs11331843	Red blood cell count,Osteoarthrosis,Neuroticism	Cells_EBV-transformed_lymphocytes	ENSG00000238083.7	KANSL1	ENSG00000120071.13	LRRC37A2	ENSG00000120071|ENSG00000238083	286122	0.78605	protein_coding	protein_coding
chr17_45919350_GC_G	rs11331843	Red blood cell count,Osteoarthrosis,Neuroticism	Artery_Coronary	ENSG00000185829.17	LRRC37A	ENSG00000176681.14	ARL17A	ENSG00000176681|ENSG00000185829	286949	0.38694	protein_coding	protein_coding
chr17_45919350_GC_G	rs11331843	Red blood cell count,Osteoarthrosis,Neuroticism	Brain_Cortex	ENSG00000185829.17	LRRC37A	ENSG00000176681.14	ARL17A	ENSG00000176681|ENSG00000185829	286949	0.37828	protein_coding	protein_coding
chr17_45919350_GC_G	rs11331843	Red blood cell count,Osteoarthrosis,Neuroticism	Artery_Coronary	ENSG00000185829.17	FAM215B	ENSG00000232300.1	ARL17A	ENSG00000185829|ENSG00000232300	16887	0.38389	lincRNA	protein_coding
chr17_45919350_GC_G	rs11331843	Red blood cell count,Osteoarthrosis,Neuroticism	Artery_Coronary	ENSG00000185829.17	LRRC37A2	ENSG00000238083.7	ARL17A	ENSG00000185829|ENSG00000238083	68171	0.75251	protein_coding	protein_coding
chr17_45919350_GC_G	rs11331843	Red blood cell count,Osteoarthrosis,Neuroticism	Brain_Cortex	ENSG00000185829.17	LRRC37A2	ENSG00000238083.7	ARL17A	ENSG00000185829|ENSG00000238083	68171	0.6701	protein_coding	protein_coding
chr17_45919350_GC_G	rs11331843	Red blood cell count,Osteoarthrosis,Neuroticism	Cells_EBV-transformed_lymphocytes	ENSG00000238083.7	LRRC37A2	ENSG00000185829.17	ARL17A	ENSG00000185829|ENSG00000238083	68171	0.75631	protein_coding	protein_coding
chr17_45919350_GC_G	rs11331843	Red blood cell count,Osteoarthrosis,Neuroticism	Cells_EBV-transformed_lymphocytes	ENSG00000238083.7	RP11-798G7.6	ENSG00000267198.1	LRRC37A2	ENSG00000238083|ENSG00000267198	965707	0.32672	lincRNA	protein_coding
chr17_45941122_T_C	rs62061734	Red blood cell count,Osteoarthrosis,Neuroticism	Brain_Frontal_Cortex_BA9	ENSG00000185829.17	KANSL1	ENSG00000120071.13	ARL17A	ENSG00000120071|ENSG00000185829	354293	0.39377	protein_coding	protein_coding
chr17_45941122_T_C	rs62061734	Red blood cell count,Osteoarthrosis,Neuroticism	Brain_Frontal_Cortex_BA9	ENSG00000185829.17	LRRC37A	ENSG00000176681.14	ARL17A	ENSG00000176681|ENSG00000185829	286949	0.40657	protein_coding	protein_coding
chr17_45941122_T_C	rs62061734	Red blood cell count,Osteoarthrosis,Neuroticism	Brain_Cerebellar_Hemisphere	ENSG00000184922.13	FMNL1	ENSG00000225190.10	PLEKHM1	ENSG00000184922|ENSG00000225190	268526	0.62486	protein_coding	protein_coding
chr17_45941122_T_C	rs62061734	Red blood cell count,Osteoarthrosis,Neuroticism	Brain_Cerebellar_Hemisphere	ENSG00000225190.10	FMNL1	ENSG00000184922.13	PLEKHM1	ENSG00000184922|ENSG00000225190	268526	0.62486	protein_coding	protein_coding
chr17_45941122_T_C	rs62061734	Red blood cell count,Osteoarthrosis,Neuroticism	Brain_Frontal_Cortex_BA9	ENSG00000185829.17	LRRC37A2	ENSG00000238083.7	ARL17A	ENSG00000185829|ENSG00000238083	68171	0.69606	protein_coding	protein_coding
chr17_45941153_T_C	rs7210219	Red blood cell count,Osteoarthrosis,Neuroticism	Lung	ENSG00000186868.15	MAPT	ENSG00000108379.9	WNT3	ENSG00000108379|ENSG00000186868	938676	0.29329	protein_coding	protein_coding
chr17_45941153_T_C	rs7210219	Red blood cell count,Osteoarthrosis,Neuroticism	Brain_Nucleus_accumbens_basal_ganglia	ENSG00000159314.11	ARHGAP27	ENSG00000225190.10	PLEKHM1	ENSG00000159314|ENSG00000225190	56328	0.41491	protein_coding	protein_coding
chr17_45941153_T_C	rs7210219	Red blood cell count,Osteoarthrosis,Neuroticism	Lung	ENSG00000186868.15	MAPT	ENSG00000176681.14	LRRC37A	ENSG00000176681|ENSG00000186868	398351	0.23761	protein_coding	protein_coding
chr17_45941153_T_C	rs7210219	Red blood cell count,Osteoarthrosis,Neuroticism	Lung	ENSG00000186868.15	PLEKHM1	ENSG00000225190.10	MAPT	ENSG00000186868|ENSG00000225190	403633	0.20995	protein_coding	protein_coding
chr17_45941153_T_C	rs7210219	Red blood cell count,Osteoarthrosis,Neuroticism	Lung	ENSG00000186868.15	MAPT	ENSG00000238083.7	LRRC37A2	ENSG00000186868|ENSG00000238083	617129	0.34327	protein_coding	protein_coding
chr17_45942113_C_G	rs62062768	Red blood cell count,Osteoarthrosis,Neuroticism	Skin_Not_Sun_Exposed_Suprapubic	ENSG00000238083.7	KANSL1	ENSG00000120071.13	LRRC37A2	ENSG00000120071|ENSG00000238083	286122	0.59517	protein_coding	protein_coding
chr17_45942113_C_G	rs62062768	Red blood cell count,Osteoarthrosis,Neuroticism	Skin_Not_Sun_Exposed_Suprapubic	ENSG00000238083.7	LRRC37A2	ENSG00000185829.17	ARL17A	ENSG00000185829|ENSG00000238083	68171	0.74005	protein_coding	protein_coding
chr17_45942113_C_G	rs62062768	Red blood cell count,Osteoarthrosis,Neuroticism	Skin_Not_Sun_Exposed_Suprapubic	ENSG00000238083.7	ARL17B	ENSG00000228696.8	LRRC37A2	ENSG00000228696|ENSG00000238083	149714	0.30022	protein_coding	protein_coding
chr17_45942113_C_G	rs62062768	Red blood cell count,Osteoarthrosis,Neuroticism	Skin_Not_Sun_Exposed_Suprapubic	ENSG00000238083.7	LRRC37A2	ENSG00000232300.1	FAM215B	ENSG00000232300|ENSG00000238083	51284	0.38961	protein_coding	lincRNA
chr17_45942346_G_A	rs242557	Red blood cell count,Body fat percentage	Colon_Sigmoid	ENSG00000186868.15	MAPT	ENSG00000073969.18	NSF	ENSG00000073969|ENSG00000186868	696287	0.27172	protein_coding	protein_coding
chr17_45942346_G_A	rs242557	Red blood cell count,Body fat percentage	Esophagus_Muscularis	ENSG00000186868.15	MAPT	ENSG00000073969.18	NSF	ENSG00000073969|ENSG00000186868	696287	0.26041	protein_coding	protein_coding
chr17_45942346_G_A	rs242557	Red blood cell count,Body fat percentage	Heart_Left_Ventricle	ENSG00000186868.15	MAPT	ENSG00000073969.18	NSF	ENSG00000073969|ENSG00000186868	696287	0.21963	protein_coding	protein_coding
chr17_45942346_G_A	rs242557	Red blood cell count,Body fat percentage	Thyroid	ENSG00000186868.15	MAPT	ENSG00000073969.18	NSF	ENSG00000073969|ENSG00000186868	696287	0.17796	protein_coding	protein_coding
chr17_45942346_G_A	rs242557	Red blood cell count,Body fat percentage	Esophagus_Mucosa	ENSG00000120071.13	KANSL1	ENSG00000185829.17	ARL17A	ENSG00000120071|ENSG00000185829	354293	0.58637	protein_coding	protein_coding
chr17_45942346_G_A	rs242557	Red blood cell count,Body fat percentage	Esophagus_Mucosa	ENSG00000120071.13	MAPT	ENSG00000186868.15	KANSL1	ENSG00000120071|ENSG00000186868	331007	0.29267	protein_coding	protein_coding
chr17_45942346_G_A	rs242557	Red blood cell count,Body fat percentage	Esophagus_Mucosa	ENSG00000120071.13	KANSL1	ENSG00000232300.1	FAM215B	ENSG00000120071|ENSG00000232300	337406	0.20628	protein_coding	lincRNA
chr17_45942346_G_A	rs242557	Red blood cell count,Body fat percentage	Esophagus_Mucosa	ENSG00000120071.13	KANSL1	ENSG00000238083.7	LRRC37A2	ENSG00000120071|ENSG00000238083	286122	0.47794	protein_coding	protein_coding
chr17_45952749_C_T	rs17650579	Red blood cell count,Osteoarthrosis,Neuroticism	Heart_Left_Ventricle	ENSG00000238083.7	LRRC37A2	ENSG00000108379.9	WNT3	ENSG00000108379|ENSG00000238083	321547	0.24066	protein_coding	protein_coding
chr17_45952749_C_T	rs17650579	Red blood cell count,Osteoarthrosis,Neuroticism	Heart_Left_Ventricle	ENSG00000238083.7	KANSL1	ENSG00000120071.13	LRRC37A2	ENSG00000120071|ENSG00000238083	286122	0.33282	protein_coding	protein_coding
chr17_45952749_C_T	rs17650579	Red blood cell count,Osteoarthrosis,Neuroticism	Heart_Left_Ventricle	ENSG00000238083.7	LRRC37A2	ENSG00000185829.17	ARL17A	ENSG00000185829|ENSG00000238083	68171	0.47513	protein_coding	protein_coding
chr17_45959042_T_G	rs62063276	Red blood cell count,Osteoarthrosis,Neuroticism	Brain_Cerebellum	ENSG00000184922.13	FMNL1	ENSG00000006062.14	MAP3K14	ENSG00000006062|ENSG00000184922	94817	0.28504	protein_coding	protein_coding
chr17_45959042_T_G	rs62063276	Red blood cell count,Osteoarthrosis,Neuroticism	Adipose_Subcutaneous	ENSG00000120088.14	CRHR1	ENSG00000176681.14	LRRC37A	ENSG00000120088|ENSG00000176681	508453	0.20441	protein_coding	protein_coding
chr17_45959042_T_G	rs62063276	Red blood cell count,Osteoarthrosis,Neuroticism	Adipose_Subcutaneous	ENSG00000120088.14	CRHR1	ENSG00000185829.17	ARL17A	ENSG00000120088|ENSG00000185829	795402	0.19744	protein_coding	protein_coding
chr17_45959042_T_G	rs62063276	Red blood cell count,Osteoarthrosis,Neuroticism	Adipose_Subcutaneous	ENSG00000120088.14	CRHR1	ENSG00000238083.7	LRRC37A2	ENSG00000120088|ENSG00000238083	727231	0.27464	protein_coding	protein_coding
chr17_45959042_T_G	rs62063276	Red blood cell count,Osteoarthrosis,Neuroticism	Brain_Cerebellum	ENSG00000184922.13	FMNL1	ENSG00000225190.10	PLEKHM1	ENSG00000184922|ENSG00000225190	268526	0.63848	protein_coding	protein_coding
chr17_45980229_G_A	rs3785884	Systolic blood pressure,Red blood cell count,Osteoarthrosis,Neuroticism	Liver	ENSG00000238083.7	LRRC37A2	ENSG00000185829.17	ARL17A	ENSG00000185829|ENSG00000238083	68171	0.53417	protein_coding	protein_coding
chr17_45986357_A_C	rs9901937	Red blood cell count,Osteoarthrosis,Neuroticism	Brain_Caudate_basal_ganglia	ENSG00000238083.7	LRRC37A2	ENSG00000185829.17	ARL17A	ENSG00000185829|ENSG00000238083	68171	0.67511	protein_coding	protein_coding
chr17_45991814_C_G	rs62063799	Red blood cell count,Osteoarthrosis,Neuroticism	Kidney_Cortex	ENSG00000238083.7	LRRC37A2	ENSG00000185829.17	ARL17A	ENSG00000185829|ENSG00000238083	68171	0.77916	protein_coding	protein_coding
chr17_45993217_A_G	rs2471737	Red blood cell count,Neuroticism	Skin_Not_Sun_Exposed_Suprapubic	ENSG00000186868.15	MAPT	ENSG00000176681.14	LRRC37A	ENSG00000176681|ENSG00000186868	398351	0.2089	protein_coding	protein_coding
chr17_46003698_A_G	rs8070723	Red blood cell count,Osteoarthrosis,Neuroticism	Nerve_Tibial	ENSG00000120088.14	CRHR1	ENSG00000176681.14	LRRC37A	ENSG00000120088|ENSG00000176681	508453	0.2082	protein_coding	protein_coding
chr17_46003698_A_G	rs8070723	Red blood cell count,Osteoarthrosis,Neuroticism	Nerve_Tibial	ENSG00000120088.14	CRHR1	ENSG00000238083.7	LRRC37A2	ENSG00000120088|ENSG00000238083	727231	0.20056	protein_coding	protein_coding
chr17_46003698_A_G	rs8070723	Red blood cell count,Osteoarthrosis,Neuroticism	Brain_Anterior_cingulate_cortex_BA24	ENSG00000238083.7	LRRC37A2	ENSG00000185829.17	ARL17A	ENSG00000185829|ENSG00000238083	68171	0.63789	protein_coding	protein_coding
chr17_46005715_G_A	rs17573607	Red blood cell count,Osteoarthrosis,Neuroticism	Brain_Cerebellum	ENSG00000185294.6	SPPL2C	ENSG00000176681.14	LRRC37A	ENSG00000176681|ENSG00000185294	447898	0.46754	protein_coding	protein_coding
chr17_46005715_G_A	rs17573607	Red blood cell count,Osteoarthrosis,Neuroticism	Brain_Cerebellum	ENSG00000185294.6	SPPL2C	ENSG00000185829.17	ARL17A	ENSG00000185294|ENSG00000185829	734847	0.54982	protein_coding	protein_coding
chr17_46005715_G_A	rs17573607	Red blood cell count,Osteoarthrosis,Neuroticism	Brain_Cerebellum	ENSG00000185294.6	SPPL2C	ENSG00000232300.1	FAM215B	ENSG00000185294|ENSG00000232300	717960	0.45891	protein_coding	lincRNA
chr17_46005715_G_A	rs17573607	Red blood cell count,Osteoarthrosis,Neuroticism	Brain_Cerebellum	ENSG00000185294.6	SPPL2C	ENSG00000238083.7	LRRC37A2	ENSG00000185294|ENSG00000238083	666676	0.57006	protein_coding	protein_coding
chr17_46017969_C_A	rs111976319	Red blood cell count,Osteoarthrosis,Neuroticism	Breast_Mammary_Tissue	ENSG00000238083.7	KANSL1	ENSG00000120071.13	LRRC37A2	ENSG00000120071|ENSG00000238083	286122	0.41289	protein_coding	protein_coding
chr17_46017969_C_A	rs111976319	Red blood cell count,Osteoarthrosis,Neuroticism	Breast_Mammary_Tissue	ENSG00000238083.7	CRHR1	ENSG00000120088.14	LRRC37A2	ENSG00000120088|ENSG00000238083	727231	0.39225	protein_coding	protein_coding
chr17_46017969_C_A	rs111976319	Red blood cell count,Osteoarthrosis,Neuroticism	Breast_Mammary_Tissue	ENSG00000238083.7	LRRC37A2	ENSG00000185829.17	ARL17A	ENSG00000185829|ENSG00000238083	68171	0.67483	protein_coding	protein_coding
chr17_46017969_C_A	rs111976319	Red blood cell count,Osteoarthrosis,Neuroticism	Breast_Mammary_Tissue	ENSG00000238083.7	LRRC37A2	ENSG00000232300.1	FAM215B	ENSG00000232300|ENSG00000238083	51284	0.31177	protein_coding	lincRNA
chr17_46018101_T_C	rs58879558	Red blood cell count,Osteoarthrosis,Neuroticism	Artery_Aorta	ENSG00000185829.17	LRRC37A	ENSG00000176681.14	ARL17A	ENSG00000176681|ENSG00000185829	286949	0.32815	protein_coding	protein_coding
chr17_46018101_T_C	rs58879558	Red blood cell count,Osteoarthrosis,Neuroticism	Artery_Aorta	ENSG00000185829.17	LRRC37A2	ENSG00000238083.7	ARL17A	ENSG00000185829|ENSG00000238083	68171	0.60663	protein_coding	protein_coding
chr17_46044213_T_C	rs72836318	BMI,Red blood cell count,White blood cell	Pituitary	ENSG00000131484.4	RP11-798G7.5	ENSG00000120071.13	KANSL1	ENSG00000120071|ENSG00000131484	691426	0.38371	lincRNA	protein_coding
chr17_46044213_T_C	rs72836318	BMI,Red blood cell count,White blood cell	Spleen	ENSG00000120071.13	RP11-798G7.5	ENSG00000131484.4	KANSL1	ENSG00000120071|ENSG00000131484	691426	0.38563	lincRNA	protein_coding
chr17_46044213_T_C	rs72836318	BMI,Red blood cell count,White blood cell	Spleen	ENSG00000131484.4	RP11-798G7.5	ENSG00000120071.13	KANSL1	ENSG00000120071|ENSG00000131484	691426	0.38563	lincRNA	protein_coding
chr17_46044213_T_C	rs72836318	BMI,Red blood cell count,White blood cell	Thyroid	ENSG00000120071.13	RP11-798G7.5	ENSG00000131484.4	KANSL1	ENSG00000120071|ENSG00000131484	691426	0.39004	lincRNA	protein_coding
chr17_46044213_T_C	rs72836318	BMI,Red blood cell count,White blood cell	Thyroid	ENSG00000131484.4	RP11-798G7.5	ENSG00000120071.13	KANSL1	ENSG00000120071|ENSG00000131484	691426	0.39004	lincRNA	protein_coding
chr17_46044213_T_C	rs72836318	BMI,Red blood cell count,White blood cell	Adipose_Subcutaneous	ENSG00000120071.13	KANSL1	ENSG00000185829.17	ARL17A	ENSG00000120071|ENSG00000185829	354293	0.62577	protein_coding	protein_coding
chr17_46044213_T_C	rs72836318	BMI,Red blood cell count,White blood cell	Adrenal_Gland	ENSG00000120071.13	KANSL1	ENSG00000185829.17	ARL17A	ENSG00000120071|ENSG00000185829	354293	0.48499	protein_coding	protein_coding
chr17_46044213_T_C	rs72836318	BMI,Red blood cell count,White blood cell	Artery_Aorta	ENSG00000120071.13	KANSL1	ENSG00000185829.17	ARL17A	ENSG00000120071|ENSG00000185829	354293	0.60525	protein_coding	protein_coding
chr17_46044213_T_C	rs72836318	BMI,Red blood cell count,White blood cell	Artery_Coronary	ENSG00000120071.13	KANSL1	ENSG00000185829.17	ARL17A	ENSG00000120071|ENSG00000185829	354293	0.55482	protein_coding	protein_coding
chr17_46044213_T_C	rs72836318	BMI,Red blood cell count,White blood cell	Artery_Tibial	ENSG00000120071.13	KANSL1	ENSG00000185829.17	ARL17A	ENSG00000120071|ENSG00000185829	354293	0.50112	protein_coding	protein_coding
chr17_46044213_T_C	rs72836318	BMI,Red blood cell count,White blood cell	Colon_Sigmoid	ENSG00000120071.13	KANSL1	ENSG00000185829.17	ARL17A	ENSG00000120071|ENSG00000185829	354293	0.61817	protein_coding	protein_coding
chr17_46044213_T_C	rs72836318	BMI,Red blood cell count,White blood cell	Esophagus_Gastroesophageal_Junction	ENSG00000120071.13	KANSL1	ENSG00000185829.17	ARL17A	ENSG00000120071|ENSG00000185829	354293	0.49465	protein_coding	protein_coding
chr17_46044213_T_C	rs72836318	BMI,Red blood cell count,White blood cell	Esophagus_Muscularis	ENSG00000120071.13	KANSL1	ENSG00000185829.17	ARL17A	ENSG00000120071|ENSG00000185829	354293	0.51443	protein_coding	protein_coding
chr17_46044213_T_C	rs72836318	BMI,Red blood cell count,White blood cell	Heart_Atrial_Appendage	ENSG00000120071.13	KANSL1	ENSG00000185829.17	ARL17A	ENSG00000120071|ENSG00000185829	354293	0.54986	protein_coding	protein_coding
chr17_46044213_T_C	rs72836318	BMI,Red blood cell count,White blood cell	Heart_Left_Ventricle	ENSG00000120071.13	KANSL1	ENSG00000185829.17	ARL17A	ENSG00000120071|ENSG00000185829	354293	0.40067	protein_coding	protein_coding
chr17_46044213_T_C	rs72836318	BMI,Red blood cell count,White blood cell	Lung	ENSG00000120071.13	KANSL1	ENSG00000185829.17	ARL17A	ENSG00000120071|ENSG00000185829	354293	0.63833	protein_coding	protein_coding
chr17_46044213_T_C	rs72836318	BMI,Red blood cell count,White blood cell	Nerve_Tibial	ENSG00000120071.13	KANSL1	ENSG00000185829.17	ARL17A	ENSG00000120071|ENSG00000185829	354293	0.67726	protein_coding	protein_coding
chr17_46044213_T_C	rs72836318	BMI,Red blood cell count,White blood cell	Nerve_Tibial	ENSG00000185829.17	KANSL1	ENSG00000120071.13	ARL17A	ENSG00000120071|ENSG00000185829	354293	0.67726	protein_coding	protein_coding
chr17_46044213_T_C	rs72836318	BMI,Red blood cell count,White blood cell	Ovary	ENSG00000120071.13	KANSL1	ENSG00000185829.17	ARL17A	ENSG00000120071|ENSG00000185829	354293	0.63507	protein_coding	protein_coding
chr17_46044213_T_C	rs72836318	BMI,Red blood cell count,White blood cell	Pancreas	ENSG00000120071.13	KANSL1	ENSG00000185829.17	ARL17A	ENSG00000120071|ENSG00000185829	354293	0.23482	protein_coding	protein_coding
chr17_46044213_T_C	rs72836318	BMI,Red blood cell count,White blood cell	Prostate	ENSG00000120071.13	KANSL1	ENSG00000185829.17	ARL17A	ENSG00000120071|ENSG00000185829	354293	0.48681	protein_coding	protein_coding
chr17_46044213_T_C	rs72836318	BMI,Red blood cell count,White blood cell	Skin_Sun_Exposed_Lower_leg	ENSG00000120071.13	KANSL1	ENSG00000185829.17	ARL17A	ENSG00000120071|ENSG00000185829	354293	0.65293	protein_coding	protein_coding
chr17_46044213_T_C	rs72836318	BMI,Red blood cell count,White blood cell	Skin_Sun_Exposed_Lower_leg	ENSG00000185829.17	KANSL1	ENSG00000120071.13	ARL17A	ENSG00000120071|ENSG00000185829	354293	0.65293	protein_coding	protein_coding
chr17_46044213_T_C	rs72836318	BMI,Red blood cell count,White blood cell	Spleen	ENSG00000120071.13	KANSL1	ENSG00000185829.17	ARL17A	ENSG00000120071|ENSG00000185829	354293	0.50163	protein_coding	protein_coding
chr17_46044213_T_C	rs72836318	BMI,Red blood cell count,White blood cell	Stomach	ENSG00000120071.13	KANSL1	ENSG00000185829.17	ARL17A	ENSG00000120071|ENSG00000185829	354293	0.41525	protein_coding	protein_coding
chr17_46044213_T_C	rs72836318	BMI,Red blood cell count,White blood cell	Testis	ENSG00000120071.13	KANSL1	ENSG00000185829.17	ARL17A	ENSG00000120071|ENSG00000185829	354293	0.57405	protein_coding	protein_coding
chr17_46044213_T_C	rs72836318	BMI,Red blood cell count,White blood cell	Thyroid	ENSG00000120071.13	KANSL1	ENSG00000185829.17	ARL17A	ENSG00000120071|ENSG00000185829	354293	0.49195	protein_coding	protein_coding
chr17_46044213_T_C	rs72836318	BMI,Red blood cell count,White blood cell	Vagina	ENSG00000120071.13	KANSL1	ENSG00000185829.17	ARL17A	ENSG00000120071|ENSG00000185829	354293	0.53376	protein_coding	protein_coding
chr17_46044213_T_C	rs72836318	BMI,Red blood cell count,White blood cell	Whole_Blood	ENSG00000120071.13	KANSL1	ENSG00000185829.17	ARL17A	ENSG00000120071|ENSG00000185829	354293	0.56783	protein_coding	protein_coding
chr17_46044213_T_C	rs72836318	BMI,Red blood cell count,White blood cell	Whole_Blood	ENSG00000185829.17	KANSL1	ENSG00000120071.13	ARL17A	ENSG00000120071|ENSG00000185829	354293	0.56783	protein_coding	protein_coding
chr17_46044213_T_C	rs72836318	BMI,Red blood cell count,White blood cell	Adipose_Subcutaneous	ENSG00000120071.13	KANSL1	ENSG00000228696.8	ARL17B	ENSG00000120071|ENSG00000228696	136408	0.56216	protein_coding	protein_coding
chr17_46044213_T_C	rs72836318	BMI,Red blood cell count,White blood cell	Adipose_Subcutaneous	ENSG00000228696.8	KANSL1	ENSG00000120071.13	ARL17B	ENSG00000120071|ENSG00000228696	136408	0.56216	protein_coding	protein_coding
chr17_46044213_T_C	rs72836318	BMI,Red blood cell count,White blood cell	Artery_Aorta	ENSG00000120071.13	KANSL1	ENSG00000228696.8	ARL17B	ENSG00000120071|ENSG00000228696	136408	0.36919	protein_coding	protein_coding
chr17_46044213_T_C	rs72836318	BMI,Red blood cell count,White blood cell	Artery_Coronary	ENSG00000120071.13	KANSL1	ENSG00000228696.8	ARL17B	ENSG00000120071|ENSG00000228696	136408	0.42951	protein_coding	protein_coding
chr17_46044213_T_C	rs72836318	BMI,Red blood cell count,White blood cell	Artery_Tibial	ENSG00000120071.13	KANSL1	ENSG00000228696.8	ARL17B	ENSG00000120071|ENSG00000228696	136408	0.4557	protein_coding	protein_coding
chr17_46044213_T_C	rs72836318	BMI,Red blood cell count,White blood cell	Artery_Tibial	ENSG00000228696.8	KANSL1	ENSG00000120071.13	ARL17B	ENSG00000120071|ENSG00000228696	136408	0.4557	protein_coding	protein_coding
chr17_46044213_T_C	rs72836318	BMI,Red blood cell count,White blood cell	Colon_Sigmoid	ENSG00000120071.13	KANSL1	ENSG00000228696.8	ARL17B	ENSG00000120071|ENSG00000228696	136408	0.35639	protein_coding	protein_coding
chr17_46044213_T_C	rs72836318	BMI,Red blood cell count,White blood cell	Esophagus_Gastroesophageal_Junction	ENSG00000120071.13	KANSL1	ENSG00000228696.8	ARL17B	ENSG00000120071|ENSG00000228696	136408	0.35339	protein_coding	protein_coding
chr17_46044213_T_C	rs72836318	BMI,Red blood cell count,White blood cell	Esophagus_Muscularis	ENSG00000120071.13	KANSL1	ENSG00000228696.8	ARL17B	ENSG00000120071|ENSG00000228696	136408	0.38457	protein_coding	protein_coding
chr17_46044213_T_C	rs72836318	BMI,Red blood cell count,White blood cell	Heart_Atrial_Appendage	ENSG00000120071.13	KANSL1	ENSG00000228696.8	ARL17B	ENSG00000120071|ENSG00000228696	136408	0.42159	protein_coding	protein_coding
chr17_46044213_T_C	rs72836318	BMI,Red blood cell count,White blood cell	Heart_Left_Ventricle	ENSG00000120071.13	KANSL1	ENSG00000228696.8	ARL17B	ENSG00000120071|ENSG00000228696	136408	0.33264	protein_coding	protein_coding
chr17_46044213_T_C	rs72836318	BMI,Red blood cell count,White blood cell	Lung	ENSG00000120071.13	KANSL1	ENSG00000228696.8	ARL17B	ENSG00000120071|ENSG00000228696	136408	0.47729	protein_coding	protein_coding
chr17_46044213_T_C	rs72836318	BMI,Red blood cell count,White blood cell	Nerve_Tibial	ENSG00000120071.13	KANSL1	ENSG00000228696.8	ARL17B	ENSG00000120071|ENSG00000228696	136408	0.46018	protein_coding	protein_coding
chr17_46044213_T_C	rs72836318	BMI,Red blood cell count,White blood cell	Ovary	ENSG00000120071.13	KANSL1	ENSG00000228696.8	ARL17B	ENSG00000120071|ENSG00000228696	136408	0.43072	protein_coding	protein_coding
chr17_46044213_T_C	rs72836318	BMI,Red blood cell count,White blood cell	Prostate	ENSG00000120071.13	KANSL1	ENSG00000228696.8	ARL17B	ENSG00000120071|ENSG00000228696	136408	0.27658	protein_coding	protein_coding
chr17_46044213_T_C	rs72836318	BMI,Red blood cell count,White blood cell	Skin_Sun_Exposed_Lower_leg	ENSG00000120071.13	KANSL1	ENSG00000228696.8	ARL17B	ENSG00000120071|ENSG00000228696	136408	0.50001	protein_coding	protein_coding
chr17_46044213_T_C	rs72836318	BMI,Red blood cell count,White blood cell	Stomach	ENSG00000120071.13	KANSL1	ENSG00000228696.8	ARL17B	ENSG00000120071|ENSG00000228696	136408	0.33225	protein_coding	protein_coding
chr17_46044213_T_C	rs72836318	BMI,Red blood cell count,White blood cell	Thyroid	ENSG00000120071.13	KANSL1	ENSG00000228696.8	ARL17B	ENSG00000120071|ENSG00000228696	136408	0.20365	protein_coding	protein_coding
chr17_46044213_T_C	rs72836318	BMI,Red blood cell count,White blood cell	Vagina	ENSG00000120071.13	KANSL1	ENSG00000228696.8	ARL17B	ENSG00000120071|ENSG00000228696	136408	0.41743	protein_coding	protein_coding
chr17_46044213_T_C	rs72836318	BMI,Red blood cell count,White blood cell	Whole_Blood	ENSG00000120071.13	KANSL1	ENSG00000228696.8	ARL17B	ENSG00000120071|ENSG00000228696	136408	0.34546	protein_coding	protein_coding
chr17_46044213_T_C	rs72836318	BMI,Red blood cell count,White blood cell	Whole_Blood	ENSG00000228696.8	KANSL1	ENSG00000120071.13	ARL17B	ENSG00000120071|ENSG00000228696	136408	0.34546	protein_coding	protein_coding
chr17_46044213_T_C	rs72836318	BMI,Red blood cell count,White blood cell	Colon_Sigmoid	ENSG00000120071.13	KANSL1	ENSG00000232300.1	FAM215B	ENSG00000120071|ENSG00000232300	337406	0.27271	protein_coding	lincRNA
chr17_46044213_T_C	rs72836318	BMI,Red blood cell count,White blood cell	Lung	ENSG00000120071.13	KANSL1	ENSG00000232300.1	FAM215B	ENSG00000120071|ENSG00000232300	337406	0.33531	protein_coding	lincRNA
chr17_46044213_T_C	rs72836318	BMI,Red blood cell count,White blood cell	Nerve_Tibial	ENSG00000120071.13	KANSL1	ENSG00000232300.1	FAM215B	ENSG00000120071|ENSG00000232300	337406	0.35723	protein_coding	lincRNA
chr17_46044213_T_C	rs72836318	BMI,Red blood cell count,White blood cell	Skin_Sun_Exposed_Lower_leg	ENSG00000120071.13	KANSL1	ENSG00000232300.1	FAM215B	ENSG00000120071|ENSG00000232300	337406	0.31665	protein_coding	lincRNA
chr17_46044213_T_C	rs72836318	BMI,Red blood cell count,White blood cell	Vagina	ENSG00000120071.13	KANSL1	ENSG00000232300.1	FAM215B	ENSG00000120071|ENSG00000232300	337406	0.34178	protein_coding	lincRNA
chr17_46044213_T_C	rs72836318	BMI,Red blood cell count,White blood cell	Nerve_Tibial	ENSG00000120071.13	KANSL1	ENSG00000238083.7	LRRC37A2	ENSG00000120071|ENSG00000238083	286122	0.47016	protein_coding	protein_coding
chr17_46044213_T_C	rs72836318	BMI,Red blood cell count,White blood cell	Ovary	ENSG00000120071.13	KANSL1	ENSG00000238083.7	LRRC37A2	ENSG00000120071|ENSG00000238083	286122	0.63355	protein_coding	protein_coding
chr17_46044213_T_C	rs72836318	BMI,Red blood cell count,White blood cell	Skin_Sun_Exposed_Lower_leg	ENSG00000120071.13	KANSL1	ENSG00000238083.7	LRRC37A2	ENSG00000120071|ENSG00000238083	286122	0.58744	protein_coding	protein_coding
chr17_46044213_T_C	rs72836318	BMI,Red blood cell count,White blood cell	Spleen	ENSG00000120071.13	KANSL1	ENSG00000238083.7	LRRC37A2	ENSG00000120071|ENSG00000238083	286122	0.36831	protein_coding	protein_coding
chr17_46044213_T_C	rs72836318	BMI,Red blood cell count,White blood cell	Whole_Blood	ENSG00000120071.13	KANSL1	ENSG00000238083.7	LRRC37A2	ENSG00000120071|ENSG00000238083	286122	0.52483	protein_coding	protein_coding
chr17_46044213_T_C	rs72836318	BMI,Red blood cell count,White blood cell	Adipose_Subcutaneous	ENSG00000120071.13	RP11-798G7.6	ENSG00000267198.1	KANSL1	ENSG00000120071|ENSG00000267198	679585	0.54042	lincRNA	protein_coding
chr17_46044213_T_C	rs72836318	BMI,Red blood cell count,White blood cell	Adipose_Subcutaneous	ENSG00000267198.1	RP11-798G7.6	ENSG00000120071.13	KANSL1	ENSG00000120071|ENSG00000267198	679585	0.54042	lincRNA	protein_coding
chr17_46044213_T_C	rs72836318	BMI,Red blood cell count,White blood cell	Adipose_Visceral_Omentum	ENSG00000267198.1	RP11-798G7.6	ENSG00000120071.13	KANSL1	ENSG00000120071|ENSG00000267198	679585	0.44418	lincRNA	protein_coding
chr17_46044213_T_C	rs72836318	BMI,Red blood cell count,White blood cell	Adrenal_Gland	ENSG00000120071.13	RP11-798G7.6	ENSG00000267198.1	KANSL1	ENSG00000120071|ENSG00000267198	679585	0.2872	lincRNA	protein_coding
chr17_46044213_T_C	rs72836318	BMI,Red blood cell count,White blood cell	Adrenal_Gland	ENSG00000267198.1	RP11-798G7.6	ENSG00000120071.13	KANSL1	ENSG00000120071|ENSG00000267198	679585	0.2872	lincRNA	protein_coding
chr17_46044213_T_C	rs72836318	BMI,Red blood cell count,White blood cell	Artery_Aorta	ENSG00000120071.13	RP11-798G7.6	ENSG00000267198.1	KANSL1	ENSG00000120071|ENSG00000267198	679585	0.42014	lincRNA	protein_coding
chr17_46044213_T_C	rs72836318	BMI,Red blood cell count,White blood cell	Artery_Aorta	ENSG00000267198.1	RP11-798G7.6	ENSG00000120071.13	KANSL1	ENSG00000120071|ENSG00000267198	679585	0.42014	lincRNA	protein_coding
chr17_46044213_T_C	rs72836318	BMI,Red blood cell count,White blood cell	Artery_Coronary	ENSG00000120071.13	RP11-798G7.6	ENSG00000267198.1	KANSL1	ENSG00000120071|ENSG00000267198	679585	0.38862	lincRNA	protein_coding
chr17_46044213_T_C	rs72836318	BMI,Red blood cell count,White blood cell	Artery_Coronary	ENSG00000267198.1	RP11-798G7.6	ENSG00000120071.13	KANSL1	ENSG00000120071|ENSG00000267198	679585	0.38862	lincRNA	protein_coding
chr17_46044213_T_C	rs72836318	BMI,Red blood cell count,White blood cell	Artery_Tibial	ENSG00000120071.13	RP11-798G7.6	ENSG00000267198.1	KANSL1	ENSG00000120071|ENSG00000267198	679585	0.42755	lincRNA	protein_coding
chr17_46044213_T_C	rs72836318	BMI,Red blood cell count,White blood cell	Artery_Tibial	ENSG00000267198.1	RP11-798G7.6	ENSG00000120071.13	KANSL1	ENSG00000120071|ENSG00000267198	679585	0.42755	lincRNA	protein_coding
chr17_46044213_T_C	rs72836318	BMI,Red blood cell count,White blood cell	Brain_Cerebellar_Hemisphere	ENSG00000267198.1	RP11-798G7.6	ENSG00000120071.13	KANSL1	ENSG00000120071|ENSG00000267198	679585	0.31206	lincRNA	protein_coding
chr17_46044213_T_C	rs72836318	BMI,Red blood cell count,White blood cell	Brain_Cerebellum	ENSG00000267198.1	RP11-798G7.6	ENSG00000120071.13	KANSL1	ENSG00000120071|ENSG00000267198	679585	0.30034	lincRNA	protein_coding
chr17_46044213_T_C	rs72836318	BMI,Red blood cell count,White blood cell	Breast_Mammary_Tissue	ENSG00000267198.1	RP11-798G7.6	ENSG00000120071.13	KANSL1	ENSG00000120071|ENSG00000267198	679585	0.53576	lincRNA	protein_coding
chr17_46044213_T_C	rs72836318	BMI,Red blood cell count,White blood cell	Cells_Cultured_fibroblasts	ENSG00000267198.1	RP11-798G7.6	ENSG00000120071.13	KANSL1	ENSG00000120071|ENSG00000267198	679585	0.32591	lincRNA	protein_coding
chr17_46044213_T_C	rs72836318	BMI,Red blood cell count,White blood cell	Colon_Sigmoid	ENSG00000120071.13	RP11-798G7.6	ENSG00000267198.1	KANSL1	ENSG00000120071|ENSG00000267198	679585	0.43853	lincRNA	protein_coding
chr17_46044213_T_C	rs72836318	BMI,Red blood cell count,White blood cell	Colon_Sigmoid	ENSG00000267198.1	RP11-798G7.6	ENSG00000120071.13	KANSL1	ENSG00000120071|ENSG00000267198	679585	0.43853	lincRNA	protein_coding
chr17_46044213_T_C	rs72836318	BMI,Red blood cell count,White blood cell	Colon_Transverse	ENSG00000267198.1	RP11-798G7.6	ENSG00000120071.13	KANSL1	ENSG00000120071|ENSG00000267198	679585	0.43956	lincRNA	protein_coding
chr17_46044213_T_C	rs72836318	BMI,Red blood cell count,White blood cell	Esophagus_Gastroesophageal_Junction	ENSG00000120071.13	RP11-798G7.6	ENSG00000267198.1	KANSL1	ENSG00000120071|ENSG00000267198	679585	0.44864	lincRNA	protein_coding
chr17_46044213_T_C	rs72836318	BMI,Red blood cell count,White blood cell	Esophagus_Gastroesophageal_Junction	ENSG00000267198.1	RP11-798G7.6	ENSG00000120071.13	KANSL1	ENSG00000120071|ENSG00000267198	679585	0.44864	lincRNA	protein_coding
chr17_46044213_T_C	rs72836318	BMI,Red blood cell count,White blood cell	Esophagus_Mucosa	ENSG00000267198.1	RP11-798G7.6	ENSG00000120071.13	KANSL1	ENSG00000120071|ENSG00000267198	679585	0.18669	lincRNA	protein_coding
chr17_46044213_T_C	rs72836318	BMI,Red blood cell count,White blood cell	Esophagus_Muscularis	ENSG00000120071.13	RP11-798G7.6	ENSG00000267198.1	KANSL1	ENSG00000120071|ENSG00000267198	679585	0.49643	lincRNA	protein_coding
chr17_46044213_T_C	rs72836318	BMI,Red blood cell count,White blood cell	Esophagus_Muscularis	ENSG00000267198.1	RP11-798G7.6	ENSG00000120071.13	KANSL1	ENSG00000120071|ENSG00000267198	679585	0.49643	lincRNA	protein_coding
chr17_46044213_T_C	rs72836318	BMI,Red blood cell count,White blood cell	Heart_Atrial_Appendage	ENSG00000120071.13	RP11-798G7.6	ENSG00000267198.1	KANSL1	ENSG00000120071|ENSG00000267198	679585	0.42233	lincRNA	protein_coding
chr17_46044213_T_C	rs72836318	BMI,Red blood cell count,White blood cell	Heart_Atrial_Appendage	ENSG00000267198.1	RP11-798G7.6	ENSG00000120071.13	KANSL1	ENSG00000120071|ENSG00000267198	679585	0.42233	lincRNA	protein_coding
chr17_46044213_T_C	rs72836318	BMI,Red blood cell count,White blood cell	Liver	ENSG00000267198.1	RP11-798G7.6	ENSG00000120071.13	KANSL1	ENSG00000120071|ENSG00000267198	679585	0.38451	lincRNA	protein_coding
chr17_46044213_T_C	rs72836318	BMI,Red blood cell count,White blood cell	Lung	ENSG00000120071.13	RP11-798G7.6	ENSG00000267198.1	KANSL1	ENSG00000120071|ENSG00000267198	679585	0.5138	lincRNA	protein_coding
chr17_46044213_T_C	rs72836318	BMI,Red blood cell count,White blood cell	Lung	ENSG00000267198.1	RP11-798G7.6	ENSG00000120071.13	KANSL1	ENSG00000120071|ENSG00000267198	679585	0.5138	lincRNA	protein_coding
chr17_46044213_T_C	rs72836318	BMI,Red blood cell count,White blood cell	Minor_Salivary_Gland	ENSG00000267198.1	RP11-798G7.6	ENSG00000120071.13	KANSL1	ENSG00000120071|ENSG00000267198	679585	0.36476	lincRNA	protein_coding
chr17_46044213_T_C	rs72836318	BMI,Red blood cell count,White blood cell	Muscle_Skeletal	ENSG00000267198.1	RP11-798G7.6	ENSG00000120071.13	KANSL1	ENSG00000120071|ENSG00000267198	679585	0.27231	lincRNA	protein_coding
chr17_46044213_T_C	rs72836318	BMI,Red blood cell count,White blood cell	Nerve_Tibial	ENSG00000120071.13	RP11-798G7.6	ENSG00000267198.1	KANSL1	ENSG00000120071|ENSG00000267198	679585	0.62234	lincRNA	protein_coding
chr17_46044213_T_C	rs72836318	BMI,Red blood cell count,White blood cell	Nerve_Tibial	ENSG00000267198.1	RP11-798G7.6	ENSG00000120071.13	KANSL1	ENSG00000120071|ENSG00000267198	679585	0.62234	lincRNA	protein_coding
chr17_46044213_T_C	rs72836318	BMI,Red blood cell count,White blood cell	Ovary	ENSG00000120071.13	RP11-798G7.6	ENSG00000267198.1	KANSL1	ENSG00000120071|ENSG00000267198	679585	0.58295	lincRNA	protein_coding
chr17_46044213_T_C	rs72836318	BMI,Red blood cell count,White blood cell	Ovary	ENSG00000267198.1	RP11-798G7.6	ENSG00000120071.13	KANSL1	ENSG00000120071|ENSG00000267198	679585	0.58295	lincRNA	protein_coding
chr17_46044213_T_C	rs72836318	BMI,Red blood cell count,White blood cell	Pituitary	ENSG00000267198.1	RP11-798G7.6	ENSG00000120071.13	KANSL1	ENSG00000120071|ENSG00000267198	679585	0.55663	lincRNA	protein_coding
chr17_46044213_T_C	rs72836318	BMI,Red blood cell count,White blood cell	Prostate	ENSG00000120071.13	RP11-798G7.6	ENSG00000267198.1	KANSL1	ENSG00000120071|ENSG00000267198	679585	0.50989	lincRNA	protein_coding
chr17_46044213_T_C	rs72836318	BMI,Red blood cell count,White blood cell	Prostate	ENSG00000267198.1	RP11-798G7.6	ENSG00000120071.13	KANSL1	ENSG00000120071|ENSG00000267198	679585	0.50989	lincRNA	protein_coding
chr17_46044213_T_C	rs72836318	BMI,Red blood cell count,White blood cell	Skin_Not_Sun_Exposed_Suprapubic	ENSG00000267198.1	RP11-798G7.6	ENSG00000120071.13	KANSL1	ENSG00000120071|ENSG00000267198	679585	0.37551	lincRNA	protein_coding
chr17_46044213_T_C	rs72836318	BMI,Red blood cell count,White blood cell	Skin_Sun_Exposed_Lower_leg	ENSG00000120071.13	RP11-798G7.6	ENSG00000267198.1	KANSL1	ENSG00000120071|ENSG00000267198	679585	0.38958	lincRNA	protein_coding
chr17_46044213_T_C	rs72836318	BMI,Red blood cell count,White blood cell	Skin_Sun_Exposed_Lower_leg	ENSG00000267198.1	RP11-798G7.6	ENSG00000120071.13	KANSL1	ENSG00000120071|ENSG00000267198	679585	0.38958	lincRNA	protein_coding
chr17_46044213_T_C	rs72836318	BMI,Red blood cell count,White blood cell	Spleen	ENSG00000120071.13	RP11-798G7.6	ENSG00000267198.1	KANSL1	ENSG00000120071|ENSG00000267198	679585	0.51244	lincRNA	protein_coding
chr17_46044213_T_C	rs72836318	BMI,Red blood cell count,White blood cell	Spleen	ENSG00000267198.1	RP11-798G7.6	ENSG00000120071.13	KANSL1	ENSG00000120071|ENSG00000267198	679585	0.51244	lincRNA	protein_coding
chr17_46044213_T_C	rs72836318	BMI,Red blood cell count,White blood cell	Stomach	ENSG00000120071.13	RP11-798G7.6	ENSG00000267198.1	KANSL1	ENSG00000120071|ENSG00000267198	679585	0.30279	lincRNA	protein_coding
chr17_46044213_T_C	rs72836318	BMI,Red blood cell count,White blood cell	Stomach	ENSG00000267198.1	RP11-798G7.6	ENSG00000120071.13	KANSL1	ENSG00000120071|ENSG00000267198	679585	0.30279	lincRNA	protein_coding
chr17_46044213_T_C	rs72836318	BMI,Red blood cell count,White blood cell	Testis	ENSG00000120071.13	RP11-798G7.6	ENSG00000267198.1	KANSL1	ENSG00000120071|ENSG00000267198	679585	0.30544	lincRNA	protein_coding
chr17_46044213_T_C	rs72836318	BMI,Red blood cell count,White blood cell	Testis	ENSG00000267198.1	RP11-798G7.6	ENSG00000120071.13	KANSL1	ENSG00000120071|ENSG00000267198	679585	0.30544	lincRNA	protein_coding
chr17_46044213_T_C	rs72836318	BMI,Red blood cell count,White blood cell	Thyroid	ENSG00000120071.13	RP11-798G7.6	ENSG00000267198.1	KANSL1	ENSG00000120071|ENSG00000267198	679585	0.53636	lincRNA	protein_coding
chr17_46044213_T_C	rs72836318	BMI,Red blood cell count,White blood cell	Thyroid	ENSG00000267198.1	RP11-798G7.6	ENSG00000120071.13	KANSL1	ENSG00000120071|ENSG00000267198	679585	0.53636	lincRNA	protein_coding
chr17_46044213_T_C	rs72836318	BMI,Red blood cell count,White blood cell	Uterus	ENSG00000267198.1	RP11-798G7.6	ENSG00000120071.13	KANSL1	ENSG00000120071|ENSG00000267198	679585	0.51068	lincRNA	protein_coding
[truncated: 1,373 more rows]
